# Supplementary material for: Immunopathogenesis of hidradenitis suppurativa and response to anti–TNF-α therapy
Source: JCI Insight. 2020 Oct 2;5(19):e139932. doi: 10.1172/jci.insight.139932 (PMC7566733; doi:10.1172/jci.insight.139932)
Supplement: Supplemental Table 1 [file jciinsight-5-139932-s039.xlsx]

## Sheet: Panel
Channel	Element	Protein	Clone	Vendor	Catalog No.
89	Y	CD45	H130	Fluidigm	3089003B
113	In
115	In	CD20	2H7	BioLegend/UCSF conjugated	302302
139	La
140	Ce
141	Pr	CD38	EPR4106	Fluidigm	3141018D
142	Nd	CD19	HIB19	Fluidigm	3142001B
143	Nd	CD117	104D2	Fluidigm	3143001B
144	Nd	CD11b	ICRF44	Fluidigm	3144001B
145	Nd	CD4	RPA-T4	Fluidigm	3145001B
146	Nd	IgD	IA6-2	Fluidigm	3146005B
147	Sm	CD11c	BU15	Fluidigm	3147008B
148	Nd	CD14	RMO52	Fluidigm	3148010B
149	Sm	CD25	2A3	Fluidigm	3149010B
150	Nd	FCERI	AER-37 (CRA-1)	Fluidigm	3150027B
151	Eu
152	Sm	gdTCR	11F2	Fluidigm	3152008B
153	Eu	CD8a	RPA-T8	BioLegend/UCSF conjugated	301002
154	Sm	CD24	ML5	BioLegend/UCSF conjugated	311102
155	Gd	CD56	B159	Fluidigm	3155008B
156	Gd	RORgt	REA278	Miltenyi/UCSF conjugated	130­108­059
157	Gd
158	Gd	CD27	L128	Fluidigm	3158010B
159	Tb	PDL1	29E.2A3	Fluidigm	3159029B
160	Gd	Tbet	4B10	Fluidigm	3160010B
161	Dy	CD152 (CTLA-4)	14D3	Fluidigm	3161004B
162	Dy	Foxp3	PCH101	Fluidigm	3162011A
163	Dy	CD172a/b	SE5A5	Fluidigm	3163017B
164	Dy	CD1c	L161	BioLegend/UCSF conjugated	331502
165	Ho	CD163	GHI/61	Fluidigm	3165017B
166	Er	PD1	EH12.2H7	BioLegend/UCSF conjugated	329902
167	Er	Gata3	TWAJ	Fluidigm	3167007A
168	Er	Ki67	Ki67	Fluidigm	3168001B
169	Tm	CD138	DL-101	BioLegend/UCSF conjugated	352311
170	Er	CD3	UCHT1	Fluidigm	3170001B
171	Yb
172	Yb	IgM	MHM-88	Fluidigm	3172004B
173	Yb	CD45RO	UCHL1	Fluidigm	3173016D
174	Yb	HLA-DR	L243	Fluidigm	3174001B
175	Lu	LANGERIN	4C7	Fluidigm	3175016B
176	Yb	CD127	A019D5	Fluidigm	3176004B
191/193	Ir	DNA intercalator
195	Pt	Viability
209	Bi	CD16	3G8	Fluidigm	3209002B
