# Supplementary material for: Immunopathogenesis of hidradenitis suppurativa and response to anti–TNF-α therapy
Source: JCI Insight. 2020 Oct 2;5(19):e139932. doi: 10.1172/jci.insight.139932 (PMC7566733; doi:10.1172/jci.insight.139932)
Supplement: Supplemental Table 2 [file jciinsight-5-139932-s040.xlsx]

## Sheet: Sheet1
Antigen	Clone	Fluorophore	Vendor	Catalog Number	Notes
CD27	LG.7F9	PerCP-e710	eBioscience	46-0271-80
CD4	S3.5	PE-Texas Red	Invitrogen	MHCDO417
CD45	2D1	APC-eFluor780	eBioscience	47-9459-42
CD8	RPA-T8	e605	eBioscience	93-0088-42
CD3	SK7	BV711	Biolegend	344838
CD3	SK7	PerCP	Biolegend	344814	Alternate
IL13	85BRD	FITC	eBioscience	11-7136-42
TNFa	MAb11	PE-Cy7	BD	560923
IL22	142928	PE	RND	IC7821P
IFNg	4S.B3	Alexa700	Biolegend	502520
IL17A	eBio64CAP17	e660	eBioscience	50-7178-41
FOXP3	PCH101	e450	eBioscience	48-4776-42
