# Supplementary material for: Immunopathogenesis of hidradenitis suppurativa and response to anti–TNF-α therapy
Source: JCI Insight. 2020 Oct 2;5(19):e139932. doi: 10.1172/jci.insight.139932 (PMC7566733; doi:10.1172/jci.insight.139932)
Supplement: Supplemental Table 3 [file jciinsight-5-139932-s041.xlsx]

## Sheet: Fig1BHS Lesional versus Healthy
	baseMean	log2FoldChange	lfcSE	stat	pvalue	padj
ENSG00000198074.5	3096.02	6.14773	0.270642	22.7154	3.15753e-114	6.32769e-110
ENSG00000211904.2	21.561	25.4198	1.30715	19.4468	3.1038e-84	3.11001e-80
ENSG00000184330.7	14820	10.2531	0.52957	19.3612	1.63973e-83	1.09534e-79
ENSG00000170465.9	42043	8.92897	0.4954	18.0238	1.26804e-72	6.35289e-69
ENSG00000102794.5	10.5976	21.9758	1.2861	17.0871	1.85122e-65	7.4197e-62
ENSG00000240671.1	24.4072	26.0372	1.53731	16.9369	2.4063e-64	8.03703e-61
ENSG00000165474.5	29607.1	5.46165	0.32749	16.6773	1.91728e-62	5.48891e-59
ENSG00000243063.1	39.6047	25.5806	1.58218	16.1679	8.48782e-59	2.1262e-55
ENSG00000240834.1	23.4768	24.4963	1.59871	15.3225	5.4062e-53	1.20378e-49
ENSG00000163220.10	170991	8.44529	0.564226	14.9679	1.18984e-50	2.38443e-47
ENSG00000124102.4	38976.6	7.85582	0.528441	14.866	5.47555e-50	9.97546e-47
ENSG00000134827.3	2876.59	9.43143	0.635239	14.8471	7.26968e-50	1.21404e-46
ENSG00000211896.2	82138	11.5577	0.780777	14.8028	1.40521e-49	2.16618e-46
ENSG00000186832.4	114401	5.80442	0.399047	14.5457	6.21647e-48	8.89844e-45
ENSG00000119714.6	726.093	3.45851	0.238379	14.5084	1.07185e-47	1.43199e-44
ENSG00000206073.6	16880.8	9.75323	0.678396	14.3769	7.22642e-47	9.05109e-44
ENSG00000164687.6	33022.7	3.2507	0.229452	14.1673	1.46072e-45	1.72193e-42
ENSG00000211893.3	23509.6	11.4189	0.808458	14.1243	2.69209e-45	2.83944e-42
ENSG00000205420.6	173263	6.138	0.434512	14.1262	2.61929e-45	2.83944e-42
ENSG00000143546.5	146025	8.23345	0.583629	14.1073	3.42315e-45	3.43e-42
ENSG00000146094.9	286.601	3.25734	0.234572	13.8863	7.66857e-44	6.98537e-41
ENSG00000211639.2	66.5096	23.007	1.66123	13.8494	1.28266e-43	1.07102e-40
ENSG00000241794.1	24143.3	8.86502	0.649081	13.6578	1.81386e-42	1.45399e-39
ENSG00000188373.4	2706.64	4.65515	0.341403	13.6353	2.46844e-42	1.90259e-39
ENSG00000077238.9	3097.01	3.07993	0.228959	13.4519	3.00198e-41	2.14856e-38
ENSG00000026751.12	650.597	4.09875	0.305627	13.411	5.21595e-41	3.37186e-38
ENSG00000005001.5	1019.06	3.93201	0.293715	13.3871	7.19033e-41	4.50294e-38
ENSG00000211892.2	7383.52	11.992	0.899195	13.3364	1.42249e-40	8.63838e-38
ENSG00000109861.11	3297.34	3.02069	0.227482	13.2788	3.07238e-40	1.8109e-37
ENSG00000143556.4	137172	7.62441	0.580587	13.1322	2.15207e-39	1.23221e-36
ENSG00000153802.7	1257.18	8.34655	0.639047	13.0609	5.50502e-39	3.06446e-36
ENSG00000198692.5	166.13	25.7739	1.97488	13.0509	6.2792e-39	3.39571e-36
ENSG00000050730.11	198.425	6.80732	0.521753	13.047	6.60841e-39	3.39571e-36
ENSG00000146242.5	1420.32	1.97704	0.15153	13.0472	6.59412e-39	3.39571e-36
ENSG00000153048.6	2845.81	3.68189	0.285646	12.8897	5.14606e-38	2.51529e-35
ENSG00000172350.5	189.028	6.02779	0.467731	12.8873	5.30748e-38	2.53243e-35
ENSG00000196611.4	6140.11	10.6519	0.827471	12.8728	6.40279e-38	2.984e-35
ENSG00000144648.10	305.472	4.29364	0.338358	12.6896	6.74878e-37	3.02721e-34
ENSG00000243466.1	2344.87	11.102	0.87636	12.6683	8.85678e-37	3.85848e-34
ENSG00000167759.8	4236.2	4.57077	0.361227	12.6535	1.07036e-36	4.48744e-34
ENSG00000062038.9	5782.07	3.7956	0.299973	12.6531	1.07484e-36	4.48744e-34
ENSG00000211897.3	12069.2	10.8848	0.866628	12.56	3.50488e-36	1.40476e-33
ENSG00000204936.5	358.297	8.05987	0.649952	12.4007	2.58994e-35	9.61155e-33
ENSG00000121742.11	8878	3.64046	0.294119	12.3775	3.45835e-35	1.2601e-32
ENSG00000197915.5	1443.94	13.1924	1.06938	12.3365	5.76256e-35	2.06217e-32
ENSG00000170379.15	647.183	1.74331	0.142604	12.2248	2.29093e-34	7.65172e-32
ENSG00000025708.8	4214.33	4.4798	0.367911	12.1763	4.1562e-34	1.36541e-31
ENSG00000211677.2	10470.2	9.77486	0.803299	12.1684	4.58035e-34	1.48049e-31
ENSG00000137648.12	1759.28	4.40599	0.367014	12.005	3.34536e-33	1.06414e-30
ENSG00000177614.5	139.966	4.65702	0.389863	11.9453	6.87342e-33	2.15224e-30
ENSG00000171711.2	11002.2	10.5698	0.885952	11.9305	8.21009e-33	2.53123e-30
ENSG00000057149.10	19085.9	5.15168	0.431926	11.9272	8.53517e-33	2.59159e-30
ENSG00000172382.5	1389.05	4.62897	0.388589	11.9123	1.02167e-32	3.01092e-30
ENSG00000147689.12	1702.45	3.83042	0.321523	11.9133	1.00848e-32	3.01092e-30
ENSG00000100504.12	3567.33	1.94805	0.164982	11.8076	3.56436e-32	1.03522e-29
ENSG00000244094.1	1882.9	9.28391	0.786793	11.7997	3.91786e-32	1.12163e-29
ENSG00000211592.2	61489.4	8.96787	0.763849	11.7404	7.91398e-32	2.17255e-29
ENSG00000163565.14	4834.33	1.78903	0.15244	11.7359	8.34123e-32	2.2589e-29
ENSG00000135114.8	540.739	5.96658	0.509688	11.7063	1.18275e-31	3.16029e-29
ENSG00000186818.8	451.128	5.91495	0.505685	11.6969	1.3216e-31	3.48485e-29
ENSG00000163739.4	1074.95	7.90887	0.67798	11.6653	1.91615e-31	4.98696e-29
ENSG00000135439.7	184.796	2.80694	0.241052	11.6445	2.44614e-31	6.2847e-29
ENSG00000164733.16	17004.9	2.52607	0.21821	11.5763	5.43456e-31	1.37859e-28
ENSG00000122861.11	1925.58	2.91121	0.251703	11.5661	6.12337e-31	1.53391e-28
ENSG00000196805.6	7197.01	6.61066	0.572726	11.5424	8.06048e-31	1.99422e-28
ENSG00000168502.13	270.759	2.92908	0.255329	11.4718	1.82841e-30	4.46845e-28
ENSG00000211949.2	1675.48	10.3533	0.906373	11.4228	3.21578e-30	7.67194e-28
ENSG00000112559.9	561.75	3.1442	0.276419	11.3748	5.58511e-30	1.31677e-27
ENSG00000211644.2	623.109	7.23998	0.638041	11.3472	7.65754e-30	1.78438e-27
ENSG00000159337.6	4478.49	3.38391	0.29864	11.3311	9.20781e-30	2.12097e-27
ENSG00000185962.1	1026.87	7.68114	0.678098	11.3275	9.59233e-30	2.18444e-27
ENSG00000120217.9	344.59	5.20937	0.460859	11.3036	1.25947e-29	2.83594e-27
ENSG00000135373.8	2589.98	2.68051	0.239841	11.1762	5.33301e-29	1.16167e-26
ENSG00000071054.11	2409.44	1.75928	0.157406	11.1766	5.30572e-29	1.16167e-26
ENSG00000173559.8	1265.36	3.16414	0.283491	11.1614	6.30261e-29	1.35811e-26
ENSG00000139629.11	1826.31	2.69063	0.241335	11.149	7.24528e-29	1.52837e-26
ENSG00000181333.11	1630.11	5.91321	0.530831	11.1395	8.05426e-29	1.68133e-26
ENSG00000169469.7	26873.1	3.61193	0.324683	11.1245	9.53776e-29	1.95037e-26
ENSG00000168461.8	1824.56	3.03227	0.27328	11.0959	1.31381e-28	2.63287e-26
ENSG00000172243.13	490.874	2.83803	0.255767	11.0961	1.30973e-28	2.63287e-26
ENSG00000165168.6	533.909	4.1683	0.376315	11.0766	1.629e-28	3.2322e-26
ENSG00000176920.10	527.404	3.03358	0.274233	11.0621	1.91626e-28	3.76489e-26
ENSG00000176749.4	305.377	2.55492	0.231221	11.0497	2.19916e-28	4.27876e-26
ENSG00000163216.6	14118.6	4.77554	0.43226	11.0478	2.24592e-28	4.32772e-26
ENSG00000143320.4	8067.7	2.59155	0.234635	11.045	2.31695e-28	4.42207e-26
ENSG00000021355.8	4493.18	3.93757	0.356718	11.0383	2.49638e-28	4.71956e-26
ENSG00000160703.11	1981.93	2.18682	0.198216	11.0325	2.66321e-28	4.98791e-26
ENSG00000074800.9	22613.6	1.365	0.123772	11.0284	2.78897e-28	5.17508e-26
ENSG00000100342.16	1376.16	3.94577	0.358953	10.9925	4.15449e-28	7.50054e-26
ENSG00000171208.5	296.169	2.76051	0.252068	10.9514	6.54001e-28	1.1702e-25
ENSG00000106683.10	506.994	1.7243	0.157604	10.9407	7.35973e-28	1.30521e-25
ENSG00000239951.1	2903.51	9.17671	0.839713	10.9284	8.434e-28	1.48261e-25
ENSG00000179403.10	655.101	2.05719	0.18844	10.9169	9.56855e-28	1.66742e-25
ENSG00000171631.10	137.68	4.60162	0.421563	10.9156	9.70478e-28	1.67658e-25
ENSG00000171314.8	8572.93	1.17132	0.107405	10.9057	1.0824e-27	1.83824e-25
ENSG00000171401.10	939.639	7.56379	0.695585	10.874	1.53345e-27	2.58238e-25
ENSG00000004468.8	123.876	5.20796	0.479669	10.8574	1.83885e-27	3.07088e-25
ENSG00000127084.13	450.231	2.36758	0.218364	10.8424	2.16764e-27	3.59005e-25
ENSG00000119630.9	291.935	3.0284	0.279564	10.8326	2.41323e-27	3.96403e-25
ENSG00000171124.8	371.69	3.7007	0.341742	10.8289	2.51078e-27	4.09073e-25
ENSG00000254087.3	658.821	2.80845	0.259741	10.8125	3.0036e-27	4.8542e-25
ENSG00000170476.11	602.928	8.44345	0.781564	10.8033	3.32132e-27	5.32474e-25
ENSG00000248485.1	692.446	3.36997	0.31201	10.8009	3.40988e-27	5.42334e-25
ENSG00000154451.10	1028.85	5.00207	0.465944	10.7354	6.94506e-27	1.08734e-24
ENSG00000144118.9	1793.27	1.47304	0.137337	10.7257	7.71321e-27	1.19824e-24
ENSG00000184731.5	1224.98	1.87187	0.174564	10.7231	7.93108e-27	1.22261e-24
ENSG00000104368.13	1157.24	4.33893	0.404699	10.7214	8.07884e-27	1.23532e-24
ENSG00000153292.11	96.3644	4.27764	0.399007	10.7207	8.13687e-27	1.23532e-24
ENSG00000163221.7	644.015	6.93272	0.649004	10.6821	1.23457e-26	1.83107e-24
ENSG00000104812.10	1376.05	1.28018	0.119851	10.6815	1.24264e-26	1.83107e-24
ENSG00000162931.7	164.975	3.18941	0.298627	10.6802	1.25942e-26	1.84224e-24
ENSG00000134755.10	4111.43	3.89274	0.364615	10.6763	1.31392e-26	1.90803e-24
ENSG00000163209.10	1105.13	10.4494	0.980999	10.6518	1.70949e-26	2.44701e-24
ENSG00000211933.2	99.1463	12.3908	1.16366	10.6481	1.78026e-26	2.53024e-24
ENSG00000189377.4	145.944	5.86956	0.552748	10.6189	2.43519e-26	3.4367e-24
ENSG00000124875.5	99.0916	9.57126	0.902476	10.6056	2.80774e-26	3.93477e-24
ENSG00000160213.5	11004.1	2.4643	0.233415	10.5576	4.68447e-26	6.42992e-24
ENSG00000211966.2	411.22	10.0442	0.954289	10.5254	6.60125e-26	8.76086e-24
ENSG00000140519.8	3640.79	6.37053	0.606115	10.5104	7.73462e-26	1.00651e-23
ENSG00000211598.2	1061.79	9.30695	0.886656	10.4967	8.94658e-26	1.14466e-23
ENSG00000167755.9	7340.8	6.0421	0.575719	10.4949	9.12005e-26	1.15675e-23
ENSG00000128340.10	561.44	3.90111	0.372237	10.4802	1.06544e-25	1.33446e-23
ENSG00000128578.5	189.314	2.40385	0.230269	10.4393	1.63993e-25	2.01621e-23
ENSG00000211666.2	1168.27	8.83466	0.852597	10.3621	3.6894e-25	4.48095e-23
ENSG00000105639.14	387.468	3.52298	0.340027	10.3609	3.73477e-25	4.50873e-23
ENSG00000133216.12	180.565	3.7451	0.361755	10.3526	4.07327e-25	4.88793e-23
ENSG00000211648.2	646.98	10.0757	0.973513	10.3498	4.19306e-25	5.00173e-23
ENSG00000137975.7	10420.5	1.81571	0.175646	10.3373	4.77667e-25	5.66417e-23
ENSG00000134028.10	104.568	7.15816	0.693728	10.3184	5.81889e-25	6.81933e-23
ENSG00000102575.6	1804.82	2.11985	0.205478	10.3167	5.92203e-25	6.89985e-23
ENSG00000147912.8	305.977	2.04477	0.19868	10.2918	7.6761e-25	8.84075e-23
ENSG00000224689.3	185.156	5.37159	0.522289	10.2847	8.25914e-25	9.40416e-23
ENSG00000156234.7	369.333	8.90017	0.865893	10.2786	8.79878e-25	9.962e-23
ENSG00000151715.3	2073.15	2.02366	0.196945	10.2753	9.10913e-25	1.02554e-22
ENSG00000116478.7	2059.53	0.82995	0.0808094	10.2705	9.57381e-25	1.07184e-22
ENSG00000104972.10	122.685	3.85765	0.375966	10.2607	1.0599e-24	1.18002e-22
ENSG00000183347.13	204.094	3.58455	0.349533	10.2553	1.12077e-24	1.2409e-22
ENSG00000183696.9	1157.41	4.58826	0.448001	10.2416	1.29043e-24	1.41312e-22
ENSG00000198668.6	11684.5	1.28438	0.125557	10.2294	1.46378e-24	1.59425e-22
ENSG00000169474.3	10787	4.16215	0.406994	10.2266	1.50765e-24	1.63315e-22
ENSG00000164430.11	114.087	2.61604	0.257003	10.179	2.46055e-24	2.63687e-22
ENSG00000244116.1	816.866	10.8465	1.06739	10.1617	2.93994e-24	3.11727e-22
ENSG00000114251.9	440.624	3.06051	0.301505	10.1508	3.28684e-24	3.46675e-22
ENSG00000211937.2	488.052	11.8394	1.16695	10.1456	3.4675e-24	3.63816e-22
ENSG00000065675.10	87.5321	4.69707	0.463842	10.1264	4.21728e-24	4.33407e-22
ENSG00000113749.5	103.725	5.58186	0.551817	10.1154	4.71967e-24	4.82562e-22
ENSG00000135047.10	3385.82	3.67993	0.363913	10.1121	4.88206e-24	4.96632e-22
ENSG00000131042.9	305.979	4.98117	0.493395	10.0957	5.77097e-24	5.84092e-22
ENSG00000211953.2	540.76	9.49954	0.945327	10.0489	9.28567e-24	9.30424e-22
ENSG00000108950.7	421.547	3.96529	0.395303	10.031	1.11385e-23	1.11053e-21
ENSG00000211679.2	16017.1	8.04004	0.802293	10.0213	1.22849e-23	1.21876e-21
ENSG00000121858.6	3084.74	1.75057	0.174728	10.0188	1.25968e-23	1.24354e-21
ENSG00000169129.10	1219.43	1.87546	0.187217	10.0176	1.27594e-23	1.25342e-21
ENSG00000129226.9	835.19	3.37516	0.337854	9.98998	1.68624e-23	1.62462e-21
ENSG00000131724.6	2460.92	1.96912	0.197235	9.98361	1.79799e-23	1.7158e-21
ENSG00000162894.7	60.1804	3.36054	0.336637	9.98268	1.81488e-23	1.72371e-21
ENSG00000242076.1	1163.68	9.92061	0.994526	9.97522	1.95667e-23	1.84961e-21
ENSG00000132589.11	1987.3	1.5689	0.157514	9.96041	2.27129e-23	2.11705e-21
ENSG00000112343.8	722.027	1.44916	0.145502	9.95973	2.2869e-23	2.12174e-21
ENSG00000211673.2	657.838	9.75282	0.980415	9.94764	2.58231e-23	2.37383e-21
ENSG00000162458.8	1223.33	2.28728	0.229925	9.94793	2.57484e-23	2.37383e-21
ENSG00000138496.12	1683.49	2.44049	0.245927	9.92363	3.28581e-23	2.96611e-21
ENSG00000153395.5	749.67	1.98573	0.201021	9.87823	5.17393e-23	4.64958e-21
ENSG00000239264.4	2772.04	2.20613	0.223621	9.86547	5.876e-23	5.25692e-21
ENSG00000172578.7	101.919	3.25636	0.330313	9.85843	6.30293e-23	5.61381e-21
ENSG00000100985.7	860.142	4.8675	0.494489	9.84351	7.31135e-23	6.45461e-21
ENSG00000122122.9	232.279	4.32636	0.440052	9.83147	8.24039e-23	7.17989e-21
ENSG00000117226.7	671.138	1.77228	0.180671	9.80943	1.02543e-22	8.89595e-21
ENSG00000115956.9	906.289	4.75339	0.485097	9.79885	1.13871e-22	9.8361e-21
ENSG00000103187.6	794.863	3.05079	0.311605	9.79056	1.23608e-22	1.06313e-20
ENSG00000027869.7	97.5074	4.97757	0.509081	9.77756	1.40563e-22	1.19867e-20
ENSG00000185966.3	3322.15	5.20456	0.532653	9.771	1.49959e-22	1.27338e-20
ENSG00000123609.6	689.8	1.44164	0.14765	9.76393	1.60797e-22	1.35965e-20
ENSG00000185404.12	360.896	1.91127	0.196304	9.73628	2.11141e-22	1.77784e-20
ENSG00000012124.10	52.3184	5.28887	0.543534	9.73052	2.23452e-22	1.87363e-20
ENSG00000211662.2	829.481	9.69824	0.996816	9.72921	2.26344e-22	1.88998e-20
ENSG00000150551.10	105.558	5.60661	0.576459	9.72596	2.33695e-22	1.94326e-20
ENSG00000205639.5	64.7141	4.72542	0.486318	9.71671	2.55907e-22	2.11917e-20
ENSG00000211899.3	1546	7.60753	0.783107	9.71454	2.61424e-22	2.15594e-20
ENSG00000173442.7	3201.17	1.36171	0.140236	9.7101	2.73072e-22	2.24277e-20
ENSG00000132357.9	486.697	2.77821	0.286176	9.70806	2.7859e-22	2.27875e-20
ENSG00000213022.4	989.706	3.83956	0.396044	9.69479	3.17291e-22	2.57429e-20
ENSG00000140379.7	274.687	4.54518	0.469035	9.69048	3.30969e-22	2.67444e-20
ENSG00000211973.2	586.121	10.5032	1.08541	9.67677	3.7847e-22	3.03382e-20
ENSG00000086300.11	195.704	3.65506	0.378222	9.66379	4.29648e-22	3.43034e-20
ENSG00000043462.7	418.899	3.86423	0.401385	9.62725	6.13474e-22	4.76512e-20
ENSG00000172269.12	732.945	1.01312	0.105405	9.61171	7.13506e-22	5.52072e-20
ENSG00000198019.8	62.875	6.22374	0.647858	9.60665	7.49498e-22	5.7769e-20
ENSG00000148346.7	4169.25	4.93425	0.514019	9.59934	8.04545e-22	6.17743e-20
ENSG00000211630.2	167.291	11.5175	1.20009	9.59721	8.2138e-22	6.28262e-20
ENSG00000134369.11	1137.96	1.75113	0.183257	9.55557	1.22911e-21	9.15661e-20
ENSG00000184584.8	679.481	2.22128	0.232647	9.54787	1.32395e-21	9.7904e-20
ENSG00000143622.6	854.824	1.3376	0.140115	9.54645	1.34221e-21	9.88894e-20
ENSG00000211938.2	794.063	9.31411	0.977584	9.52768	1.60833e-21	1.1798e-19
ENSG00000211947.2	292.257	9.63742	1.01205	9.52272	1.68709e-21	1.22943e-19
ENSG00000119718.6	734.574	1.02636	0.107837	9.51769	1.77079e-21	1.28574e-19
ENSG00000181830.7	281.705	1.40088	0.14727	9.51232	1.86452e-21	1.34891e-19
ENSG00000149968.7	4650.85	8.08312	0.850634	9.50247	2.04965e-21	1.47752e-19
ENSG00000187054.10	34.0746	8.79492	0.925972	9.49804	2.13887e-21	1.53631e-19
ENSG00000224373.2	593.969	9.98994	1.05424	9.47593	2.64406e-21	1.87233e-19
ENSG00000103042.4	450.086	1.06008	0.111899	9.47358	2.7041e-21	1.90811e-19
ENSG00000148798.5	148.017	2.67573	0.282637	9.46702	2.87943e-21	2.01762e-19
ENSG00000211675.2	5962.76	7.21535	0.763038	9.45608	3.19711e-21	2.23241e-19
ENSG00000205413.3	501.894	3.37657	0.357263	9.45121	3.34922e-21	2.3305e-19
ENSG00000160049.7	1070.88	1.00735	0.106601	9.44977	3.39575e-21	2.3547e-19
ENSG00000103005.7	732.174	1.49638	0.158502	9.44076	3.70083e-21	2.5574e-19
ENSG00000185479.5	57123.3	5.11621	0.543315	9.41665	4.6573e-21	3.13816e-19
ENSG00000197249.8	794.471	4.46809	0.475166	9.4032	5.29268e-21	3.52377e-19
ENSG00000063176.11	117.566	1.71717	0.182802	9.3936	5.79811e-21	3.84749e-19
ENSG00000165949.8	7289.06	3.98301	0.424558	9.38154	6.50151e-21	4.30001e-19
ENSG00000187510.3	40.1984	5.08105	0.542173	9.37165	7.14055e-21	4.70712e-19
ENSG00000211945.2	345.765	9.10713	0.972531	9.36435	7.65185e-21	5.02764e-19
ENSG00000140749.7	102.75	3.80076	0.406187	9.35715	8.19184e-21	5.36485e-19
ENSG00000130489.8	1233.6	2.37284	0.254316	9.33028	1.05595e-20	6.8929e-19
ENSG00000101224.13	1542.54	1.83697	0.196972	9.32604	1.09904e-20	7.15091e-19
ENSG00000211934.2	608.434	10.0125	1.0745	9.31832	1.18201e-20	7.66584e-19
ENSG00000113356.6	228.148	1.86439	0.200459	9.30062	1.39625e-20	9.02609e-19
ENSG00000136295.10	656.612	2.28267	0.245805	9.28648	1.59474e-20	1.02761e-18
ENSG00000196954.8	2620.03	1.25646	0.135399	9.27969	1.69978e-20	1.09178e-18
ENSG00000211659.2	342.597	9.77007	1.05395	9.26992	1.86281e-20	1.1851e-18
ENSG00000211669.2	248.06	9.63387	1.04094	9.25499	2.14242e-20	1.35867e-18
ENSG00000100596.2	2422.62	1.76673	0.19107	9.24651	2.31938e-20	1.46626e-18
ENSG00000241351.1	924.341	9.29512	1.006	9.23971	2.47176e-20	1.55768e-18
ENSG00000251546.1	1206.68	8.51046	0.921497	9.23547	2.57149e-20	1.61545e-18
ENSG00000130429.8	1523.28	2.46318	0.26678	9.23303	2.6307e-20	1.63218e-18
ENSG00000103313.7	119.829	3.3903	0.367281	9.23079	2.68642e-20	1.6616e-18
ENSG00000168404.8	482.287	2.00629	0.217405	9.22835	2.74839e-20	1.6895e-18
ENSG00000136026.9	3022.4	1.37087	0.148716	9.21805	3.02548e-20	1.85415e-18
ENSG00000235162.4	742	2.70568	0.293757	9.21061	3.24271e-20	1.98122e-18
ENSG00000172215.5	81.1062	4.45448	0.483704	9.20911	3.28847e-20	2.00307e-18
ENSG00000211671.2	389.327	9.49575	1.03271	9.19503	3.74898e-20	2.27666e-18
ENSG00000185885.11	2198.27	2.81495	0.306193	9.19339	3.80644e-20	2.30457e-18
ENSG00000196743.4	8018.16	1.36938	0.149182	9.17928	4.33991e-20	2.61177e-18
ENSG00000211651.2	461.253	9.79593	1.06779	9.17405	4.55591e-20	2.73355e-18
ENSG00000128294.11	663.07	1.23051	0.134472	9.15067	5.65808e-20	3.38472e-18
ENSG00000163202.4	11763.2	4.96317	0.542896	9.14203	6.12907e-20	3.65556e-18
ENSG00000155660.6	1950.72	1.16735	0.12775	9.13781	6.37299e-20	3.78976e-18
ENSG00000157551.13	658.922	3.17441	0.347584	9.13279	6.67568e-20	3.94367e-18
ENSG00000160326.9	87.7172	3.09441	0.33886	9.1318	6.73673e-20	3.95906e-18
ENSG00000133106.10	439.679	4.22782	0.463304	9.12538	7.14834e-20	4.18868e-18
ENSG00000130487.4	73.342	5.82639	0.639172	9.11554	7.82783e-20	4.57346e-18
ENSG00000151006.7	765.323	3.93757	0.43299	9.0939	9.55517e-20	5.56644e-18
ENSG00000104951.11	82.2264	4.62512	0.508708	9.09189	9.73322e-20	5.63739e-18
ENSG00000211660.3	469.674	7.93895	0.873231	9.09146	9.77142e-20	5.64321e-18
ENSG00000151790.4	119.269	6.87915	0.756816	9.08959	9.94101e-20	5.72465e-18
ENSG00000176153.10	879.23	2.50863	0.276588	9.06992	1.19101e-19	6.79995e-18
ENSG00000090382.2	2253.99	4.18727	0.46182	9.06688	1.22476e-19	6.97277e-18
ENSG00000118369.8	159.767	1.67234	0.184472	9.06554	1.23986e-19	7.03873e-18
ENSG00000182162.5	44.8972	3.35155	0.370012	9.05796	1.32917e-19	7.50326e-18
ENSG00000082074.11	245.334	3.27393	0.361579	9.05455	1.37129e-19	7.69764e-18
ENSG00000162493.12	718.08	2.78379	0.307508	9.05273	1.39435e-19	7.80527e-18
ENSG00000211955.2	401.255	9.53099	1.05374	9.04488	1.49826e-19	8.35462e-18
ENSG00000150337.9	150.771	6.53546	0.722574	9.0447	1.50083e-19	8.35462e-18
ENSG00000008311.10	246.179	2.01604	0.223286	9.02894	1.73347e-19	9.62291e-18
ENSG00000125538.7	731.786	5.5069	0.610251	9.02399	1.81366e-19	9.9851e-18
ENSG00000178927.12	1270.97	1.35936	0.150634	9.02423	1.80958e-19	9.9851e-18
ENSG00000198018.6	292.324	2.45374	0.271966	9.02223	1.843e-19	1.00912e-17
ENSG00000167208.10	240.906	2.73645	0.303823	9.00673	2.12293e-19	1.15922e-17
ENSG00000182054.5	3385.79	1.25709	0.139679	8.99983	2.26074e-19	1.22779e-17
ENSG00000100055.16	455.219	3.83435	0.426097	8.99877	2.28267e-19	1.23635e-17
ENSG00000134757.4	8874.29	2.32477	0.258412	8.99635	2.33349e-19	1.26046e-17
ENSG00000197122.7	986.965	1.00524	0.11175	8.99546	2.35249e-19	1.26731e-17
ENSG00000197943.5	471.108	1.33632	0.148793	8.9811	2.68068e-19	1.43255e-17
ENSG00000135698.5	1214.64	1.24218	0.138306	8.98137	2.67414e-19	1.43255e-17
ENSG00000002587.5	149.657	3.9987	0.445302	8.97974	2.71397e-19	1.44649e-17
ENSG00000158869.6	683.464	3.61403	0.40273	8.97383	2.86373e-19	1.52226e-17
ENSG00000211653.2	502.914	9.18018	1.02317	8.97227	2.90468e-19	1.53588e-17
ENSG00000166444.13	1538.94	1.99697	0.222834	8.96171	3.19671e-19	1.67702e-17
ENSG00000211596.2	106.49	10.1128	1.1285	8.96127	3.20961e-19	1.67939e-17
ENSG00000241839.5	406.09	2.22795	0.248679	8.95916	3.27147e-19	1.7073e-17
ENSG00000142089.11	5981.37	2.62079	0.292869	8.94869	3.59732e-19	1.86762e-17
ENSG00000069011.11	158.056	3.87396	0.433425	8.93803	3.96184e-19	2.04627e-17
ENSG00000211943.2	263.767	9.21298	1.03476	8.90346	5.41326e-19	2.78158e-17
ENSG00000132688.10	963.215	3.24538	0.364686	8.89913	5.62882e-19	2.88495e-17
ENSG00000244482.5	140.432	4.30255	0.483667	8.89569	5.80556e-19	2.96794e-17
ENSG00000243264.1	87.3727	10.2635	1.1545	8.89001	6.11044e-19	3.10795e-17
ENSG00000067225.13	20490.8	1.27311	0.143357	8.8807	6.64399e-19	3.35379e-17
ENSG00000211941.2	193.274	9.25611	1.04374	8.8682	7.4339e-19	3.72438e-17
ENSG00000173540.8	829.342	1.19199	0.134721	8.84782	8.92424e-19	4.41585e-17
ENSG00000159403.11	5201.1	2.35945	0.267011	8.83653	9.87359e-19	4.87356e-17
ENSG00000093134.9	119.993	4.76138	0.53885	8.8362	9.90302e-19	4.87608e-17
ENSG00000126262.4	350.454	3.6546	0.413711	8.83371	1.01264e-18	4.97385e-17
ENSG00000176797.3	626.185	4.9481	0.560429	8.82913	1.05491e-18	5.14367e-17
ENSG00000177243.3	626.185	4.9481	0.560429	8.82913	1.05491e-18	5.14367e-17
ENSG00000211950.2	376.644	10.982	1.24421	8.82648	1.08021e-18	5.25423e-17
ENSG00000177674.11	687.228	1.72516	0.195466	8.82588	1.08599e-18	5.26954e-17
ENSG00000188997.3	282.896	1.33225	0.151268	8.80721	1.28294e-18	6.15073e-17
ENSG00000134460.11	113.211	3.40252	0.386603	8.80109	1.35496e-18	6.48055e-17
ENSG00000167613.11	262.317	3.3907	0.385582	8.79371	1.44704e-18	6.87171e-17
ENSG00000198759.7	104.352	4.62202	0.525762	8.79108	1.48128e-18	7.01768e-17
ENSG00000062096.10	713.929	2.58839	0.294512	8.78872	1.51275e-18	7.14988e-17
ENSG00000159189.7	621.835	4.03302	0.459361	8.77964	1.63995e-18	7.71468e-17
ENSG00000041982.10	3532.28	3.54527	0.403995	8.77555	1.70077e-18	7.98208e-17
ENSG00000139193.3	88.3268	4.49549	0.512326	8.77466	1.71416e-18	8.02611e-17
ENSG00000154380.12	2997.49	2.04193	0.232719	8.77423	1.72075e-18	8.03821e-17
ENSG00000164904.11	2346.63	1.12931	0.128771	8.76989	1.78846e-18	8.31571e-17
ENSG00000095585.12	606.315	1.32731	0.151577	8.75666	2.01127e-18	9.30853e-17
ENSG00000243238.1	276.905	9.29619	1.06266	8.74803	2.17118e-18	1.00254e-16
ENSG00000131203.8	255.389	5.16705	0.591124	8.74105	2.30951e-18	1.06397e-16
ENSG00000211594.2	99.7305	9.61924	1.10102	8.73666	2.40106e-18	1.10361e-16
ENSG00000099958.10	463.416	5.23416	0.599272	8.7342	2.45386e-18	1.12529e-16
ENSG00000100433.11	37.0041	3.42311	0.392021	8.73196	2.50303e-18	1.14294e-16
ENSG00000116455.9	902.624	0.917296	0.105051	8.73192	2.50375e-18	1.14294e-16
ENSG00000115919.10	430.731	3.601	0.412465	8.73044	2.53679e-18	1.15539e-16
ENSG00000173369.11	1051.54	4.43742	0.50839	8.72839	2.58324e-18	1.17388e-16
ENSG00000172817.3	121.097	1.55648	0.178428	8.72329	2.70228e-18	1.21977e-16
ENSG00000114948.8	192.492	3.62004	0.415003	8.72293	2.71089e-18	1.22081e-16
ENSG00000198805.7	2202.02	2.03864	0.234051	8.71023	3.03257e-18	1.35957e-16
ENSG00000131126.14	140.298	2.88283	0.331359	8.70004	3.31765e-18	1.47419e-16
ENSG00000136694.8	66.9404	8.51446	0.979795	8.69005	3.62289e-18	1.60625e-16
ENSG00000142347.12	496.558	2.80363	0.322908	8.68246	3.87302e-18	1.70209e-16
ENSG00000148680.11	91.544	2.73638	0.315176	8.68205	3.88684e-18	1.70443e-16
ENSG00000105928.9	138.558	3.11302	0.35857	8.68178	3.8963e-18	1.70485e-16
ENSG00000064886.9	2368.99	3.65546	0.421262	8.6774	4.04928e-18	1.76792e-16
ENSG00000224041.2	924.422	8.1504	0.939957	8.67103	4.28215e-18	1.86148e-16
ENSG00000143851.11	170.75	3.50175	0.404429	8.65851	4.77975e-18	2.07329e-16
ENSG00000105369.5	153.016	6.28762	0.726472	8.65501	4.92874e-18	2.12871e-16
ENSG00000224650.2	206.642	7.89676	0.91391	8.64062	5.59066e-18	2.39395e-16
ENSG00000241294.1	199.625	9.23408	1.06892	8.63868	5.68679e-18	2.42992e-16
ENSG00000107742.8	217.741	3.31282	0.383637	8.6353	5.85724e-18	2.49213e-16
ENSG00000154222.10	1063.86	0.712854	0.0825986	8.63035	6.11659e-18	2.59147e-16
ENSG00000167772.7	1007.96	2.87938	0.333938	8.62252	6.5499e-18	2.76337e-16
ENSG00000221963.5	927.046	2.20514	0.255781	8.6212	6.62534e-18	2.78932e-16
ENSG00000185033.10	4124.77	1.54849	0.179627	8.6206	6.6603e-18	2.79816e-16
ENSG00000211685.2	387.076	5.9884	0.695185	8.61411	7.04871e-18	2.94898e-16
ENSG00000178802.13	649.707	1.05782	0.122827	8.61231	7.16052e-18	2.98952e-16
ENSG00000136279.14	4884.38	1.01287	0.117615	8.61171	7.19774e-18	2.99881e-16
ENSG00000100034.9	1222.41	0.963888	0.112056	8.60187	7.8431e-18	3.24743e-16
ENSG00000166736.7	135.614	4.60686	0.535751	8.59888	8.05003e-18	3.32624e-16
ENSG00000163568.9	60.594	4.91623	0.572044	8.59415	8.38866e-18	3.45903e-16
ENSG00000211956.2	246.599	10.0727	1.17238	8.59163	8.57438e-18	3.52835e-16
ENSG00000115221.6	679.819	2.97503	0.346349	8.58971	8.71926e-18	3.57455e-16
ENSG00000211619.2	10.354	36.1062	4.20629	8.58388	9.17285e-18	3.75151e-16
ENSG00000166278.10	242.641	3.0447	0.354757	8.58248	9.28509e-18	3.78968e-16
ENSG00000182866.12	147.27	3.54655	0.413346	8.58011	9.47835e-18	3.86069e-16
ENSG00000186827.6	39.8309	3.80586	0.443767	8.57625	9.80188e-18	3.98438e-16
ENSG00000102096.9	502.009	2.92212	0.340817	8.57389	1.00051e-17	4.05875e-16
ENSG00000109667.7	134.26	3.29867	0.384748	8.57359	1.00309e-17	4.06099e-16
ENSG00000146477.4	1274.35	1.42767	0.166672	8.56577	1.07352e-17	4.32865e-16
ENSG00000185215.4	3002.39	2.53065	0.295479	8.56456	1.0849e-17	4.357e-16
ENSG00000101670.7	327.63	3.64061	0.425156	8.56301	1.09959e-17	4.39838e-16
ENSG00000111012.5	238.163	3.39931	0.396976	8.56302	1.09951e-17	4.39838e-16
ENSG00000168062.5	99.8794	4.71605	0.55137	8.55332	1.19593e-17	4.77419e-16
ENSG00000141968.3	193.48	2.87943	0.33673	8.55114	1.21876e-17	4.85565e-16
ENSG00000140678.12	681.909	3.76027	0.439888	8.54824	1.24985e-17	4.96369e-16
ENSG00000103522.11	62.2304	3.15743	0.36937	8.54814	1.25083e-17	4.96369e-16
ENSG00000015285.6	172.937	2.55808	0.299513	8.5408	1.33292e-17	5.27898e-16
ENSG00000110324.5	412.265	2.59744	0.304269	8.53668	1.38137e-17	5.44933e-16
ENSG00000170458.9	816.189	3.3063	0.387469	8.53307	1.42518e-17	5.61113e-16
ENSG00000180871.3	483.925	2.16822	0.254139	8.53161	1.44321e-17	5.67095e-16
ENSG00000116663.6	401.254	1.42092	0.166692	8.52423	1.53829e-17	6.03276e-16
ENSG00000091490.6	385.509	2.16216	0.254389	8.49943	1.90519e-17	7.42804e-16
ENSG00000064932.11	3027.58	1.94454	0.228884	8.49575	1.96651e-17	7.65219e-16
ENSG00000147065.12	7424.03	1.23356	0.145346	8.48703	2.1198e-17	8.23273e-16
ENSG00000064666.10	2573.39	1.6765	0.197903	8.4713	2.42675e-17	9.38843e-16
ENSG00000205057.3	12.0162	6.47531	0.764445	8.4706	2.44126e-17	9.42638e-16
ENSG00000244437.1	547.557	10.7464	1.26907	8.46794	2.49766e-17	9.59062e-16
ENSG00000187498.10	2062.98	3.4784	0.410773	8.46792	2.49815e-17	9.59062e-16
ENSG00000174527.5	96.5284	4.1528	0.490711	8.46282	2.60997e-17	9.96265e-16
ENSG00000232216.1	180.648	12.1547	1.43684	8.45935	2.68862e-17	1.02059e-15
ENSG00000171608.11	334.138	1.98567	0.234731	8.45934	2.68898e-17	1.02059e-15
ENSG00000108688.7	8.24847	6.17725	0.730417	8.45715	2.73985e-17	1.03793e-15
ENSG00000196776.10	2723.02	1.67729	0.198566	8.44701	2.98858e-17	1.12577e-15
ENSG00000110934.6	175.423	2.7023	0.32008	8.44258	3.10411e-17	1.1671e-15
ENSG00000096996.11	83.2185	2.18755	0.259147	8.44137	3.13633e-17	1.1748e-15
ENSG00000145700.5	40.1222	3.0126	0.357193	8.4341	3.3377e-17	1.2479e-15
ENSG00000121316.6	3338.66	1.65646	0.196717	8.42051	3.74849e-17	1.39826e-15
ENSG00000040633.8	847.143	1.09543	0.130148	8.41681	3.86881e-17	1.43311e-15
ENSG00000243649.4	1079.3	2.72304	0.323611	8.41453	3.9448e-17	1.45856e-15
ENSG00000164054.11	1849.58	1.16123	0.13806	8.41105	4.06341e-17	1.49964e-15
ENSG00000143119.8	570.414	3.17578	0.377814	8.40566	4.25446e-17	1.56439e-15
ENSG00000166452.7	258.353	1.33134	0.158492	8.4	4.4648e-17	1.63873e-15
ENSG00000163840.5	929.095	1.74475	0.207769	8.39755	4.55876e-17	1.67016e-15
ENSG00000140950.11	688.239	1.82704	0.217766	8.3899	4.86556e-17	1.7793e-15
ENSG00000100003.13	421.699	2.09961	0.250595	8.37849	5.36104e-17	1.95692e-15
ENSG00000254709.2	885.2	7.72022	0.921741	8.3757	5.48971e-17	1.99662e-15
ENSG00000006074.4	741.238	4.99001	0.596708	8.36256	6.13725e-17	2.22406e-15
ENSG00000075618.13	1914.19	2.53161	0.302929	8.35711	6.42725e-17	2.32495e-15
ENSG00000197535.10	1588.37	1.44629	0.173177	8.35154	6.73798e-17	2.42858e-15
ENSG00000160791.12	120.857	3.66107	0.438615	8.3469	7.00809e-17	2.5214e-15
ENSG00000059728.6	1983.1	2.22907	0.267082	8.34601	7.06084e-17	2.53129e-15
ENSG00000126391.9	2260.73	1.35936	0.162891	8.34524	7.10672e-17	2.54319e-15
ENSG00000211640.3	267.423	8.31899	0.997338	8.3412	7.35433e-17	2.62244e-15
ENSG00000240041.1	398.533	10.0694	1.20739	8.33981	7.44093e-17	2.6486e-15
ENSG00000011422.7	440.757	3.02507	0.363339	8.32574	8.3804e-17	2.96719e-15
ENSG00000167984.12	99.517	2.62653	0.315579	8.3229	8.58365e-17	3.02549e-15
ENSG00000187838.12	992.516	1.23045	0.14784	8.32281	8.59034e-17	3.02549e-15
ENSG00000145107.11	62.7135	3.62793	0.436017	8.32062	8.75022e-17	3.07101e-15
ENSG00000135636.9	318.676	2.80757	0.338005	8.30629	9.87396e-17	3.45934e-15
ENSG00000167703.10	435.486	2.51761	0.303363	8.29898	1.05007e-16	3.6661e-15
ENSG00000239855.1	310.845	10.2225	1.23246	8.2944	1.09139e-16	3.79712e-15
ENSG00000151651.11	501.962	2.75652	0.33239	8.29301	1.10417e-16	3.8283e-15
ENSG00000070526.10	71.9017	3.31241	0.399715	8.28691	1.16226e-16	4.02275e-15
ENSG00000211940.2	458.928	9.4164	1.13754	8.27786	1.25404e-16	4.30925e-15
ENSG00000178860.8	102.14	2.64475	0.319504	8.2777	1.25579e-16	4.30925e-15
ENSG00000171916.12	160.648	3.79203	0.458414	8.27207	1.31656e-16	4.50235e-15
ENSG00000154845.11	3730.32	1.26333	0.152824	8.26657	1.37865e-16	4.70666e-15
ENSG00000135723.9	689.121	1.43282	0.173377	8.26415	1.40694e-16	4.79508e-15
ENSG00000188089.9	10394.7	1.78165	0.215666	8.26113	1.44295e-16	4.90947e-15
ENSG00000134242.11	128.22	3.23238	0.391316	8.26028	1.45327e-16	4.9362e-15
ENSG00000142864.10	9640.03	0.609367	0.0737962	8.25743	1.4884e-16	5.03842e-15
ENSG00000129219.9	3282.21	1.13166	0.13709	8.25489	1.52043e-16	5.13818e-15
ENSG00000173786.12	1552.64	0.977578	0.118461	8.25231	1.55368e-16	5.2329e-15
ENSG00000165655.14	130.668	2.08592	0.252815	8.25078	1.57359e-16	5.29105e-15
ENSG00000211668.2	368.941	7.85996	0.9528	8.24932	1.59292e-16	5.3471e-15
ENSG00000049768.10	110.056	1.77248	0.215116	8.23966	1.72705e-16	5.76833e-15
ENSG00000173083.10	1719.7	2.36359	0.287199	8.22979	1.87535e-16	6.23252e-15
ENSG00000013016.10	161.637	1.49733	0.181995	8.22732	1.91453e-16	6.35218e-15
ENSG00000164574.11	621.273	1.11189	0.135199	8.22409	1.96679e-16	6.5148e-15
ENSG00000123297.12	762.414	0.803467	0.0977351	8.22086	2.02056e-16	6.67086e-15
ENSG00000116824.4	204.204	3.7085	0.45137	8.21612	2.10201e-16	6.92835e-15
ENSG00000163600.8	28.439	4.48301	0.545683	8.2154	2.11456e-16	6.95825e-15
ENSG00000128335.9	1191.39	2.00093	0.243829	8.2063	2.28103e-16	7.49375e-15
ENSG00000086730.12	317.973	2.24686	0.274135	8.19619	2.48123e-16	8.13812e-15
ENSG00000101444.8	1934.83	0.875233	0.10686	8.19049	2.60158e-16	8.49114e-15
ENSG00000103222.14	1583.36	1.12918	0.137868	8.19029	2.60594e-16	8.49155e-15
ENSG00000175591.7	379.957	1.52931	0.186824	8.18586	2.70363e-16	8.76711e-15
ENSG00000136378.10	78.6797	2.81466	0.343895	8.18463	2.73137e-16	8.8285e-15
ENSG00000111335.8	796.468	3.48384	0.426016	8.17771	2.89283e-16	9.30536e-15
ENSG00000130775.11	357.039	2.95778	0.362045	8.16965	3.09298e-16	9.85427e-15
ENSG00000100365.10	339.696	2.57875	0.315741	8.16731	3.15348e-16	1.00311e-14
ENSG00000172936.8	1819.81	1.40169	0.171906	8.15383	3.52565e-16	1.11794e-14
ENSG00000100368.9	580.448	2.8025	0.343915	8.14882	3.67495e-16	1.16344e-14
ENSG00000146072.6	439.835	2.63167	0.323052	8.14627	3.75311e-16	1.18631e-14
ENSG00000160856.16	21.4985	5.75035	0.705996	8.14502	3.7922e-16	1.19678e-14
ENSG00000177455.7	46.6061	6.25736	0.768908	8.13798	4.01912e-16	1.26441e-14
ENSG00000182326.10	3876.83	2.27874	0.280065	8.13646	4.07004e-16	1.27643e-14
ENSG00000163823.3	154.016	4.35072	0.535159	8.12978	4.30059e-16	1.34662e-14
ENSG00000051523.6	657.523	2.61187	0.321325	8.12844	4.34844e-16	1.35948e-14
ENSG00000124256.10	136.521	4.2676	0.525111	8.12705	4.39866e-16	1.37304e-14
ENSG00000211976.2	83.3773	10.1871	1.25385	8.12468	4.48557e-16	1.39582e-14
ENSG00000141526.10	389.788	3.26913	0.402675	8.11854	4.71827e-16	1.45917e-14
ENSG00000108679.8	2884.16	2.36467	0.291436	8.11386	4.90355e-16	1.51413e-14
ENSG00000124215.12	97.8472	2.8594	0.352447	8.113	4.93855e-16	1.52259e-14
ENSG00000186407.4	195.52	3.74047	0.461552	8.1041	5.31362e-16	1.6332e-14
ENSG00000106785.10	917.181	1.48767	0.183825	8.09284	5.82886e-16	1.78336e-14
ENSG00000182909.5	82.476	2.08907	0.258626	8.07755	6.60835e-16	2.00653e-14
ENSG00000168610.10	7346.05	1.76928	0.219097	8.07534	6.72876e-16	2.04001e-14
ENSG00000118257.12	354.826	2.85456	0.353613	8.07257	6.88334e-16	2.08372e-14
ENSG00000112033.9	2601.23	1.56104	0.193406	8.07133	6.95386e-16	2.10189e-14
ENSG00000081237.14	643.436	2.76348	0.342867	8.0599	7.63566e-16	2.29413e-14
ENSG00000196923.9	963.96	1.70896	0.212051	8.05921	7.67888e-16	2.30367e-14
ENSG00000197641.7	4128.42	2.22324	0.276165	8.05041	8.25174e-16	2.46877e-14
ENSG00000240864.1	189.86	9.60525	1.19393	8.04506	8.62021e-16	2.5745e-14
ENSG00000211959.2	284.717	8.58468	1.06955	8.02641	1.00362e-15	2.97965e-14
ENSG00000203722.3	129.72	1.93306	0.240974	8.02188	1.04142e-15	3.08728e-14
ENSG00000169896.12	260.657	2.47716	0.308899	8.01933	1.06325e-15	3.14734e-14
ENSG00000114353.12	3020.05	1.334	0.1664	8.0168	1.08536e-15	3.20807e-14
ENSG00000211935.2	73.9497	8.67662	1.08276	8.01341	1.11573e-15	3.29298e-14
ENSG00000158714.6	284.122	2.81729	0.351799	8.00823	1.16372e-15	3.42956e-14
ENSG00000117090.10	99.9324	3.45069	0.431568	7.99571	1.28834e-15	3.78568e-14
ENSG00000148848.10	161.532	3.69186	0.46211	7.98914	1.3588e-15	3.97524e-14
ENSG00000227471.4	234.661	3.22646	0.40405	7.9853	1.40185e-15	4.09519e-14
ENSG00000123643.8	400.295	1.18939	0.149059	7.9793	1.47168e-15	4.28671e-14
ENSG00000213928.4	1858.98	1.33466	0.167508	7.96777	1.61564e-15	4.6992e-14
ENSG00000173193.9	1558.46	2.02588	0.254507	7.95999	1.72058e-15	4.99716e-14
ENSG00000159496.10	45.4969	3.36615	0.423001	7.95777	1.75162e-15	5.07402e-14
ENSG00000158517.9	228.788	3.09011	0.388315	7.95774	1.75211e-15	5.07402e-14
ENSG00000211962.2	90.6234	9.19628	1.15598	7.9554	1.78559e-15	5.16351e-14
ENSG00000087916.7	1338.78	3.48998	0.438746	7.95442	1.79966e-15	5.19672e-14
ENSG00000165280.11	9890.37	0.738434	0.0928454	7.95337	1.81501e-15	5.23348e-14
ENSG00000155465.14	155.999	2.6969	0.339127	7.95249	1.82806e-15	5.26354e-14
ENSG00000169403.7	997.579	1.98882	0.2502	7.94891	1.88162e-15	5.40999e-14
ENSG00000204577.7	157.413	3.40849	0.429026	7.94471	1.94651e-15	5.58855e-14
ENSG00000154217.10	183.004	2.27697	0.286652	7.94331	1.96864e-15	5.64398e-14
ENSG00000115602.12	114.387	4.24351	0.534344	7.94154	1.99679e-15	5.71651e-14
ENSG00000163131.6	1117.12	2.44432	0.307894	7.93882	2.04112e-15	5.8351e-14
ENSG00000182199.6	1679.16	0.719393	0.0906348	7.93727	2.06676e-15	5.89997e-14
ENSG00000128285.4	44.3162	3.42018	0.430976	7.9359	2.08979e-15	5.94034e-14
ENSG00000110448.6	68.6832	3.2797	0.413269	7.93599	2.08822e-15	5.94034e-14
ENSG00000100453.8	182.966	4.6941	0.591536	7.93544	2.09747e-15	5.95374e-14
ENSG00000184182.14	1392.07	1.38306	0.174337	7.93323	2.13513e-15	6.05206e-14
ENSG00000170298.11	105.601	3.81787	0.481371	7.93125	2.16954e-15	6.13225e-14
ENSG00000081985.6	166.683	2.86762	0.36159	7.9306	2.18096e-15	6.15583e-14
ENSG00000240382.1	205.028	9.63821	1.21605	7.92582	2.26648e-15	6.37926e-14
ENSG00000158125.5	475.604	3.09467	0.390468	7.92552	2.27186e-15	6.38542e-14
ENSG00000171056.6	1022.67	1.58288	0.199942	7.91669	2.43912e-15	6.81728e-14
ENSG00000120549.11	1858.27	1.32137	0.166909	7.91672	2.43864e-15	6.81728e-14
ENSG00000179933.4	1412.22	0.90223	0.113989	7.91506	2.47129e-15	6.8976e-14
ENSG00000171860.4	157.19	3.65609	0.462018	7.9133	2.50663e-15	6.9865e-14
ENSG00000042062.7	373.662	2.76887	0.349932	7.9126	2.52061e-15	7.01571e-14
ENSG00000176087.10	2436.56	0.57154	0.0723206	7.90286	2.72565e-15	7.56537e-14
ENSG00000163191.5	17236.1	1.48227	0.187596	7.9014	2.75796e-15	7.64447e-14
ENSG00000170542.5	396.114	2.56947	0.325229	7.90049	2.77802e-15	7.68943e-14
ENSG00000117091.5	181.475	3.56354	0.451265	7.89677	2.8623e-15	7.91179e-14
ENSG00000112096.12	9627.59	2.71152	0.34372	7.88876	3.05212e-15	8.42487e-14
ENSG00000165025.10	1353.9	0.805371	0.102116	7.88679	3.10065e-15	8.54703e-14
ENSG00000141480.13	737.205	1.83729	0.233136	7.88077	3.25362e-15	8.95639e-14
ENSG00000188293.5	268.494	5.10504	0.648862	7.86769	3.61255e-15	9.91719e-14
ENSG00000129824.11	2302.85	12.1524	1.54515	7.86485	3.69529e-15	1.01305e-13
ENSG00000196754.6	14374.4	2.82336	0.359394	7.85589	3.96959e-15	1.08527e-13
ENSG00000164051.9	343.685	0.902283	0.114884	7.85389	4.03322e-15	1.10117e-13
ENSG00000211890.3	1180.61	6.28472	0.800925	7.84683	4.2667e-15	1.16175e-13
ENSG00000163435.11	1042.72	2.88131	0.367781	7.83432	4.71402e-15	1.28007e-13
ENSG00000140030.4	59.1301	3.54085	0.452513	7.82485	5.08256e-15	1.37641e-13
ENSG00000162511.7	1879.33	2.58342	0.330206	7.82366	5.13106e-15	1.38767e-13
ENSG00000113273.11	134.741	1.50679	0.192664	7.82081	5.24843e-15	1.41559e-13
ENSG00000211670.2	97.398	9.54157	1.22015	7.82001	5.28208e-15	1.42275e-13
ENSG00000013725.10	124.701	3.20753	0.410658	7.81072	5.68632e-15	1.52958e-13
ENSG00000110697.8	402.607	2.12634	0.272407	7.80574	5.91529e-15	1.58691e-13
ENSG00000069399.8	921.746	1.97978	0.253805	7.80041	6.17043e-15	1.65094e-13
ENSG00000085831.11	1085.66	1.43703	0.184353	7.79494	6.44367e-15	1.72175e-13
ENSG00000149573.4	3919.27	1.97461	0.253383	7.793	6.54353e-15	1.7461e-13
ENSG00000145649.7	103.19	3.97916	0.510752	7.7908	6.65873e-15	1.77448e-13
ENSG00000225698.2	62.9933	9.7865	1.25664	7.78785	6.81596e-15	1.80916e-13
ENSG00000130508.6	490.836	2.80907	0.361361	7.77359	7.62904e-15	2.01697e-13
ENSG00000211678.2	48.9766	9.5022	1.22261	7.77208	7.72098e-15	2.03858e-13
ENSG00000142224.11	99.8297	8.42065	1.08424	7.7664	8.07504e-15	2.12646e-13
ENSG00000101577.5	387.935	1.75545	0.226082	7.76467	8.18593e-15	2.15283e-13
ENSG00000128965.7	224.458	4.23481	0.545597	7.7618	8.37348e-15	2.19639e-13
ENSG00000180549.7	45.6973	3.6767	0.473828	7.75957	8.52184e-15	2.23239e-13
ENSG00000117228.9	1687.82	2.77208	0.357524	7.75357	8.93469e-15	2.33443e-13
ENSG00000141543.5	3262.98	1.00575	0.129753	7.75131	9.09461e-15	2.37313e-13
ENSG00000162746.10	22.0661	1.93433	0.249598	7.74978	9.20509e-15	2.39883e-13
ENSG00000135838.9	457.959	1.62056	0.209149	7.74838	9.30744e-15	2.42235e-13
ENSG00000112195.8	27.0065	4.89374	0.631723	7.74666	9.43447e-15	2.45223e-13
ENSG00000188820.8	129.707	3.68741	0.476291	7.74193	9.79188e-15	2.54183e-13
ENSG00000211658.2	80.2712	11.7565	1.52107	7.72908	1.08327e-14	2.79391e-13
ENSG00000171466.5	914.675	1.43214	0.185453	7.72237	1.14187e-14	2.93814e-13
ENSG00000013364.14	3357.76	1.04683	0.135559	7.72234	1.14212e-14	2.93814e-13
ENSG00000130766.4	505.365	1.89577	0.245543	7.72071	1.1568e-14	2.97209e-13
ENSG00000211448.7	2001.66	3.30277	0.428014	7.71651	1.19554e-14	3.06377e-13
ENSG00000151023.12	17.7038	5.23985	0.67917	7.71508	1.20908e-14	3.0945e-13
ENSG00000178562.13	46.5256	2.7288	0.353768	7.71355	1.22369e-14	3.1279e-13
ENSG00000134070.4	321.055	1.80535	0.234058	7.71326	1.22646e-14	3.13099e-13
ENSG00000130589.12	684.442	2.37915	0.308502	7.71194	1.23915e-14	3.15536e-13
ENSG00000164620.4	293.361	1.39435	0.180899	7.70788	1.27921e-14	3.25322e-13
ENSG00000069974.11	787.678	1.24456	0.161569	7.70296	1.32949e-14	3.37253e-13
ENSG00000159399.5	2233.47	2.16654	0.281431	7.6983	1.37886e-14	3.48893e-13
ENSG00000211597.2	137.009	9.01548	1.17561	7.66875	1.73675e-14	4.34514e-13
ENSG00000011590.9	12.0868	6.479	0.845829	7.65995	1.8601e-14	4.64213e-13
ENSG00000125843.6	188.122	0.871427	0.113771	7.65951	1.86648e-14	4.65228e-13
ENSG00000142657.16	2794.56	1.10616	0.144475	7.65641	1.9121e-14	4.76005e-13
ENSG00000122188.8	48.1657	2.76263	0.361005	7.6526	1.96952e-14	4.89085e-13
ENSG00000104998.2	206.193	2.30691	0.301549	7.65021	2.00653e-14	4.9766e-13
ENSG00000189159.11	1762.33	1.47274	0.192578	7.64751	2.04915e-14	5.07602e-13
ENSG00000062716.6	2205.88	1.19461	0.156237	7.64613	2.07126e-14	5.12445e-13
ENSG00000214595.7	249.243	1.66617	0.217933	7.64532	2.08422e-14	5.15015e-13
ENSG00000023171.10	51.9105	2.69263	0.352212	7.64493	2.09063e-14	5.15964e-13
ENSG00000211936.2	144.679	8.77891	1.14846	7.64409	2.1043e-14	5.18061e-13
ENSG00000127423.6	32.5181	1.73956	0.227717	7.63909	2.18756e-14	5.37897e-13
ENSG00000134668.8	67.0238	4.61345	0.604002	7.63814	2.20382e-14	5.41232e-13
ENSG00000070729.9	69.7572	4.51	0.590528	7.63724	2.21929e-14	5.43698e-13
ENSG00000149781.8	371.981	2.40325	0.314674	7.63726	2.2189e-14	5.43698e-13
ENSG00000160883.6	114.195	4.14443	0.543204	7.62962	2.35452e-14	5.73324e-13
ENSG00000123892.7	2189.68	0.95412	0.12506	7.62931	2.36017e-14	5.74002e-13
ENSG00000180353.6	741.662	2.54466	0.333559	7.62881	2.3693e-14	5.75524e-13
ENSG00000171051.4	368.45	4.13339	0.54185	7.62829	2.37892e-14	5.77163e-13
ENSG00000147852.11	423.934	2.20951	0.289817	7.62378	2.46348e-14	5.96233e-13
ENSG00000154096.9	804.681	3.27558	0.429701	7.62295	2.47949e-14	5.99384e-13
ENSG00000176014.8	4903.14	1.30285	0.171061	7.6163	2.61056e-14	6.28038e-13
ENSG00000187474.4	232.11	2.94008	0.386143	7.61397	2.65805e-14	6.38697e-13
ENSG00000146112.7	1251.89	1.42421	0.187077	7.61298	2.67843e-14	6.42822e-13
ENSG00000104894.7	211.867	2.72125	0.357576	7.61026	2.73537e-14	6.55704e-13
ENSG00000168995.9	21.2824	4.53348	0.595925	7.60748	2.795e-14	6.69198e-13
ENSG00000211593.2	33.4919	8.46653	1.1135	7.60351	2.88207e-14	6.8922e-13
ENSG00000166750.5	648.086	1.8576	0.244399	7.60068	2.94588e-14	7.03639e-13
ENSG00000168016.9	343.123	2.00309	0.263569	7.59988	2.96416e-14	7.07163e-13
ENSG00000018280.12	283.554	3.98557	0.524466	7.5993	2.97726e-14	7.09444e-13
ENSG00000159516.8	30465.6	3.98998	0.525123	7.59818	3.00322e-14	7.13933e-13
ENSG00000084234.12	7419.53	0.844707	0.111263	7.59198	3.15048e-14	7.48053e-13
ENSG00000196345.8	89.7249	1.79822	0.236864	7.59179	3.15505e-14	7.48251e-13
ENSG00000213654.5	284.293	2.35869	0.310763	7.58999	3.19931e-14	7.57852e-13
ENSG00000188037.6	12.2236	3.6764	0.484613	7.58625	3.29296e-14	7.79114e-13
ENSG00000136286.10	302.694	2.34434	0.309067	7.58523	3.319e-14	7.83425e-13
ENSG00000160683.4	10.6149	6.97663	0.920063	7.58277	3.38252e-14	7.9748e-13
ENSG00000168421.8	108.241	3.05488	0.403097	7.57852	3.49529e-14	8.20823e-13
ENSG00000147509.9	214.629	2.03314	0.268471	7.57305	3.64552e-14	8.5346e-13
ENSG00000101336.8	541.755	2.44828	0.323406	7.57031	3.7232e-14	8.7063e-13
ENSG00000008516.12	241.551	3.75795	0.496459	7.56949	3.74684e-14	8.75137e-13
ENSG00000137462.6	366.59	2.57614	0.340591	7.56373	3.91686e-14	9.13782e-13
ENSG00000148248.9	3773.8	0.68678	0.0908094	7.56288	3.94256e-14	9.16576e-13
ENSG00000110876.8	309.251	2.63106	0.347939	7.56183	3.97444e-14	9.22919e-13
ENSG00000164048.9	1225.92	1.21848	0.161222	7.55781	4.09911e-14	9.50766e-13
ENSG00000162645.8	5963.45	1.36863	0.181099	7.55739	4.11224e-14	9.52709e-13
ENSG00000131236.12	6922.42	0.909167	0.120314	7.5566	4.13742e-14	9.57435e-13
ENSG00000166794.4	6539.92	1.17186	0.1552	7.5507	4.32931e-14	9.98382e-13
ENSG00000111229.11	5047.37	0.759599	0.10061	7.54995	4.35421e-14	1.00297e-12
ENSG00000188707.4	365.695	1.29649	0.171802	7.54639	4.47481e-14	1.02957e-12
ENSG00000137078.4	34.5672	3.62831	0.481433	7.53648	4.8282e-14	1.10833e-12
ENSG00000105122.8	198.449	2.64519	0.351031	7.53549	4.86509e-14	1.11552e-12
ENSG00000101311.11	2116.66	1.74807	0.232027	7.53394	4.92301e-14	1.12622e-12
ENSG00000241755.1	223.889	7.97943	1.05989	7.52854	5.13104e-14	1.16848e-12
ENSG00000198851.5	196.554	3.23676	0.4304	7.52035	5.46286e-14	1.23982e-12
ENSG00000105755.3	856.659	1.91875	0.255177	7.51928	5.50799e-14	1.24864e-12
ENSG00000167476.6	21.1254	5.07195	0.674998	7.51402	5.73395e-14	1.2984e-12
ENSG00000118785.9	581.951	5.53623	0.736909	7.51277	5.78887e-14	1.30936e-12
ENSG00000258947.2	513.927	2.7043	0.360004	7.51186	5.82922e-14	1.317e-12
ENSG00000155307.13	121.866	3.21131	0.428029	7.50255	6.25891e-14	1.40931e-12
ENSG00000254521.2	15.598	6.38861	0.852074	7.49772	6.49397e-14	1.4606e-12
ENSG00000101916.11	49.2682	3.73872	0.499958	7.47806	7.54255e-14	1.68886e-12
ENSG00000078725.8	42.0089	5.07015	0.678326	7.4745	7.74977e-14	1.73332e-12
ENSG00000136250.7	121.495	3.6354	0.486675	7.46988	8.027e-14	1.79133e-12
ENSG00000164929.12	148.22	3.18885	0.427029	7.46751	8.17239e-14	1.81972e-12
ENSG00000102699.5	1136.04	1.12148	0.150288	7.46223	8.50729e-14	1.89009e-12
ENSG00000060140.4	148.682	1.59889	0.214277	7.46179	8.5352e-14	1.89419e-12
ENSG00000142634.8	1404.08	1.25698	0.168523	7.45883	8.72946e-14	1.93516e-12
ENSG00000198286.5	89.0926	3.52887	0.473648	7.45041	9.30525e-14	2.05825e-12
ENSG00000223648.2	49.1051	9.6132	1.29106	7.44598	9.6231e-14	2.12153e-12
ENSG00000128641.13	1630.05	2.19759	0.295183	7.44485	9.7057e-14	2.13739e-12
ENSG00000066294.10	165.107	1.93859	0.260602	7.43889	1.01533e-13	2.2286e-12
ENSG00000136688.6	2334.05	2.45824	0.330488	7.43822	1.02051e-13	2.23508e-12
ENSG00000111669.10	12027	0.931005	0.125165	7.43823	1.02042e-13	2.23508e-12
ENSG00000187116.9	73.5842	3.77407	0.507505	7.43652	1.0337e-13	2.26149e-12
ENSG00000142961.10	523.321	1.09728	0.147564	7.43598	1.03792e-13	2.26691e-12
ENSG00000116991.6	623.201	1.9971	0.268914	7.42652	1.11489e-13	2.42326e-12
ENSG00000167680.11	83.5654	2.59497	0.349597	7.42274	1.14724e-13	2.48817e-12
ENSG00000140650.7	941.391	0.891533	0.120232	7.41511	1.2152e-13	2.62419e-12
ENSG00000168961.12	449.025	1.89432	0.255483	7.41464	1.21957e-13	2.63081e-12
ENSG00000135297.11	739.026	0.82227	0.110902	7.41441	1.22169e-13	2.63254e-12
ENSG00000119917.9	670.524	2.87964	0.388629	7.40973	1.26554e-13	2.7241e-12
ENSG00000132704.11	8.88526	6.39471	0.863187	7.40826	1.27967e-13	2.75156e-12
ENSG00000121797.9	67.725	3.47127	0.468715	7.40593	1.30236e-13	2.79735e-12
ENSG00000135083.10	42.6759	2.67443	0.361131	7.40572	1.3044e-13	2.79873e-12
ENSG00000152213.3	84.6275	1.4886	0.201191	7.39892	1.37296e-13	2.94269e-12
ENSG00000211970.2	48.2187	8.56986	1.15938	7.39174	1.44924e-13	3.09295e-12
ENSG00000148572.10	842.926	1.04397	0.141278	7.38947	1.47411e-13	3.14268e-12
ENSG00000106636.3	2516.57	0.558244	0.0755534	7.38873	1.48234e-13	3.1531e-12
ENSG00000087088.15	753.134	1.09211	0.147827	7.38778	1.49302e-13	3.1695e-12
ENSG00000198113.2	124.475	2.23659	0.302792	7.38655	1.50683e-13	3.19205e-12
ENSG00000254415.3	27.3289	4.38486	0.594067	7.38109	1.56998e-13	3.32233e-12
ENSG00000175463.7	158.908	3.05093	0.413515	7.37804	1.60634e-13	3.39567e-12
ENSG00000107371.8	349.256	1.08528	0.14727	7.36928	1.71546e-13	3.62253e-12
ENSG00000197965.7	2263.83	1.14569	0.155723	7.35724	1.87758e-13	3.94824e-12
ENSG00000171236.9	813.225	2.52238	0.342963	7.35466	1.91409e-13	4.01659e-12
ENSG00000205744.5	153.357	2.2265	0.302768	7.35384	1.92599e-13	4.0331e-12
ENSG00000004455.12	3234.29	0.562856	0.076539	7.35385	1.92578e-13	4.0331e-12
ENSG00000196684.8	166.342	2.37997	0.323797	7.35018	1.9794e-13	4.13631e-12
ENSG00000111796.3	62.2168	3.59321	0.489007	7.34797	2.01241e-13	4.19653e-12
ENSG00000091106.14	25.601	3.72193	0.506613	7.3467	2.03154e-13	4.23202e-12
ENSG00000134516.11	248.516	2.41462	0.328702	7.34592	2.04352e-13	4.24896e-12
ENSG00000101294.12	2531.83	1.33773	0.182106	7.34589	2.04391e-13	4.24896e-12
ENSG00000163032.7	789.295	1.62171	0.220774	7.34555	2.04913e-13	4.2554e-12
ENSG00000139178.6	772.558	1.10783	0.150829	7.34495	2.05837e-13	4.27016e-12
ENSG00000132341.7	6753.52	0.855079	0.116474	7.34137	2.11422e-13	4.37244e-12
ENSG00000157111.8	62.546	2.43797	0.332104	7.34099	2.12026e-13	4.38041e-12
ENSG00000071575.7	624.921	1.14227	0.155628	7.33971	2.14052e-13	4.41771e-12
ENSG00000132334.12	842.545	1.65028	0.224912	7.33745	2.17708e-13	4.48855e-12
ENSG00000162892.11	189.819	7.82168	1.06615	7.33636	2.19478e-13	4.51574e-12
ENSG00000138835.18	482.521	1.7898	0.244297	7.32634	2.36525e-13	4.85155e-12
ENSG00000130762.10	422.217	1.63651	0.223468	7.32324	2.42056e-13	4.95991e-12
ENSG00000168685.10	333.742	2.18916	0.298946	7.32294	2.4259e-13	4.96396e-12
ENSG00000153827.9	4032.3	0.770347	0.105198	7.32286	2.42749e-13	4.96396e-12
ENSG00000075399.8	734.053	1.33609	0.182461	7.32257	2.4326e-13	4.96935e-12
ENSG00000211964.2	189.208	8.10449	1.10692	7.32168	2.44893e-13	4.99762e-12
ENSG00000231475.2	97.4907	8.31564	1.13612	7.31931	2.49242e-13	5.07603e-12
ENSG00000005844.13	287.89	2.87534	0.393019	7.31604	2.55388e-13	5.19592e-12
ENSG00000006118.10	224.099	3.01486	0.412163	7.31472	2.57917e-13	5.24205e-12
ENSG00000029153.10	1142.76	1.50144	0.205433	7.30865	2.69842e-13	5.47885e-12
ENSG00000050438.12	23.712	2.04674	0.280394	7.29952	2.88797e-13	5.85779e-12
ENSG00000165914.10	271.457	1.32441	0.181497	7.29715	2.93926e-13	5.95579e-12
ENSG00000027847.9	384.42	0.922906	0.126594	7.29027	3.09332e-13	6.25531e-12
ENSG00000118473.17	67.9748	2.87411	0.394248	7.29011	3.09709e-13	6.25662e-12
ENSG00000113648.12	5177.04	0.47606	0.0653119	7.28903	3.122e-13	6.30059e-12
ENSG00000184995.6	15.5876	6.86147	0.942496	7.2801	3.33562e-13	6.71143e-12
ENSG00000111640.10	45748	1.11137	0.152816	7.27265	3.52509e-13	7.05018e-12
ENSG00000169299.9	2545.64	1.14796	0.157946	7.26806	3.64686e-13	7.27919e-12
ENSG00000124772.7	132.189	2.82101	0.388204	7.26682	3.68042e-13	7.33157e-12
ENSG00000198814.8	853.801	1.81478	0.249735	7.26685	3.67967e-13	7.33157e-12
ENSG00000244575.1	139.648	8.2864	1.1405	7.26561	3.71369e-13	7.38318e-12
ENSG00000175183.5	581.359	1.7305	0.238202	7.26483	3.7352e-13	7.41123e-12
ENSG00000186810.7	31.2726	4.04039	0.556722	7.25747	3.94394e-13	7.81766e-12
ENSG00000156738.13	96.5615	5.34493	0.736507	7.25713	3.95392e-13	7.8297e-12
ENSG00000028137.12	724.459	2.5386	0.349941	7.25436	4.03558e-13	7.98352e-12
ENSG00000173894.6	218.152	1.03907	0.143251	7.25344	4.06318e-13	8.03019e-12
ENSG00000162981.12	1620.84	1.2511	0.172525	7.25175	4.11429e-13	8.1152e-12
ENSG00000116852.10	106.353	2.26947	0.31297	7.25139	4.12528e-13	8.12888e-12
ENSG00000183918.10	26.2009	3.95128	0.545066	7.24917	4.19325e-13	8.24311e-12
ENSG00000211972.2	92.6154	11.8464	1.63439	7.24822	4.22277e-13	8.28837e-12
ENSG00000168398.5	764.577	1.24225	0.171478	7.24435	4.34515e-13	8.52024e-12
ENSG00000118946.7	41.3926	3.20042	0.441865	7.24297	4.38953e-13	8.59045e-12
ENSG00000142039.3	690.373	0.626252	0.0864849	7.24117	4.44816e-13	8.67976e-12
ENSG00000211772.4	583.812	3.20987	0.443396	7.23928	4.5107e-13	8.79324e-12
ENSG00000162430.12	1149.06	0.925805	0.127891	7.239	4.52007e-13	8.80294e-12
ENSG00000123610.3	130.607	3.97023	0.548658	7.23625	4.6127e-13	8.97462e-12
ENSG00000089351.10	409.952	1.89919	0.262498	7.23507	4.65288e-13	9.04401e-12
ENSG00000242472.1	160.427	8.56178	1.18401	7.2312	4.78736e-13	9.28738e-12
ENSG00000196456.4	55.0195	1.79515	0.248352	7.22828	4.8916e-13	9.48044e-12
ENSG00000101084.12	1982.32	0.95816	0.132602	7.22581	4.98107e-13	9.64451e-12
ENSG00000177464.4	43.4464	2.61063	0.361505	7.22155	5.13967e-13	9.9324e-12
ENSG00000126882.8	71.9504	2.24429	0.310822	7.2205	5.17963e-13	9.99998e-12
ENSG00000156587.11	1648.14	1.69669	0.235367	7.20869	5.64908e-13	1.08749e-11
ENSG00000138755.5	623.888	5.65882	0.785033	7.20838	5.66227e-13	1.08898e-11
ENSG00000123338.8	293.492	2.36891	0.32871	7.20668	5.73335e-13	1.10159e-11
ENSG00000134871.13	1870.83	2.87918	0.399756	7.20233	5.91931e-13	1.13515e-11
ENSG00000147168.8	555.827	2.46393	0.342123	7.20189	5.93856e-13	1.13775e-11
ENSG00000123329.13	300.02	2.50408	0.347748	7.20084	5.98409e-13	1.14538e-11
ENSG00000211895.3	10185.3	5.87661	0.816581	7.19661	6.17282e-13	1.18038e-11
ENSG00000161381.9	758.277	1.88015	0.261286	7.19573	6.21259e-13	1.18572e-11
ENSG00000149257.9	1700.1	1.51146	0.210157	7.19209	6.3807e-13	1.21664e-11
ENSG00000177257.2	1601.29	10.7362	1.49388	7.18678	6.63379e-13	1.25772e-11
ENSG00000204262.7	1781.03	2.31811	0.322654	7.18449	6.74604e-13	1.27779e-11
ENSG00000135899.12	516.825	1.47851	0.20588	7.18141	6.89938e-13	1.3056e-11
ENSG00000153976.2	30.4225	3.51142	0.48898	7.18112	6.91449e-13	1.30723e-11
ENSG00000180644.6	76.6556	3.19513	0.445035	7.1795	6.99657e-13	1.3215e-11
ENSG00000094963.9	560.898	3.82929	0.533468	7.1781	7.06848e-13	1.33383e-11
ENSG00000183760.6	1829.38	2.83772	0.395393	7.17695	7.12838e-13	1.3426e-11
ENSG00000110777.7	229.464	3.78647	0.527642	7.17622	7.16657e-13	1.34853e-11
ENSG00000242887.1	77.0476	10.0839	1.40576	7.17331	7.3204e-13	1.37618e-11
ENSG00000082397.11	629.281	1.97183	0.275048	7.16906	7.55137e-13	1.41694e-11
ENSG00000184922.9	499.905	2.24007	0.312774	7.16195	7.95384e-13	1.48689e-11
ENSG00000228672.2	16.7368	2.56361	0.358066	7.1596	8.09134e-13	1.50838e-11
ENSG00000157601.9	1467.19	2.95903	0.413354	7.15858	8.15183e-13	1.51683e-11
ENSG00000131015.4	50.2127	3.1702	0.443013	7.156	8.30656e-13	1.54109e-11
ENSG00000167600.9	208.924	1.73957	0.243096	7.15589	8.31296e-13	1.54109e-11
ENSG00000164691.12	227.086	3.30523	0.462496	7.14649	8.90236e-13	1.64427e-11
ENSG00000148288.7	61.031	1.68129	0.235321	7.14466	9.02189e-13	1.66328e-11
ENSG00000175115.7	935.243	1.07472	0.150429	7.14435	9.042e-13	1.66546e-11
ENSG00000140534.9	100.827	1.94607	0.272554	7.14012	9.32512e-13	1.71445e-11
ENSG00000188483.6	152.304	2.01811	0.282672	7.13943	9.37163e-13	1.72142e-11
ENSG00000134013.11	286.765	2.50108	0.350502	7.13571	9.62911e-13	1.7671e-11
ENSG00000185624.10	20830.4	0.898565	0.125927	7.13558	9.63827e-13	1.76716e-11
ENSG00000160255.12	830.824	2.53806	0.35594	7.13059	9.99394e-13	1.82903e-11
ENSG00000089057.10	1405.84	1.96381	0.275712	7.12269	1.05843e-12	1.93003e-11
ENSG00000161791.9	332.088	1.99682	0.280451	7.12004	1.07892e-12	1.9656e-11
ENSG00000148702.10	13.5386	4.2768	0.600752	7.11908	1.08652e-12	1.97764e-11
ENSG00000166927.8	188.021	2.7965	0.393269	7.11089	1.15294e-12	2.09095e-11
ENSG00000128815.13	151.913	2.58492	0.363769	7.10595	1.19498e-12	2.16326e-11
ENSG00000173372.12	1096.76	3.45508	0.486604	7.10039	1.24402e-12	2.24596e-11
ENSG00000171992.8	510.786	2.08139	0.293633	7.08842	1.35652e-12	2.44466e-11
ENSG00000213886.3	179.008	4.2696	0.602503	7.08643	1.37613e-12	2.47778e-11
ENSG00000135218.13	2046.11	2.53027	0.357104	7.08553	1.38511e-12	2.49171e-11
ENSG00000099985.3	79.3117	4.92866	0.695992	7.08148	1.42618e-12	2.55871e-11
ENSG00000241322.4	189.04	1.96416	0.277381	7.08108	1.43037e-12	2.56162e-11
ENSG00000235568.2	150.993	2.10349	0.29726	7.07626	1.48093e-12	2.64508e-11
ENSG00000103415.7	1516.39	1.22278	0.172809	7.07589	1.48488e-12	2.64978e-11
ENSG00000143226.9	698.207	2.7206	0.384734	7.07138	1.53398e-12	2.73496e-11
ENSG00000163219.7	352.152	1.81014	0.256073	7.06886	1.56211e-12	2.78263e-11
ENSG00000211967.2	51.7818	8.63199	1.22154	7.06648	1.58912e-12	2.82824e-11
ENSG00000149418.6	4729.41	1.23372	0.174703	7.06179	1.64367e-12	2.9124e-11
ENSG00000211663.2	248.479	8.23666	1.16681	7.05914	1.67542e-12	2.96602e-11
ENSG00000171469.6	1462.3	1.37051	0.194218	7.05658	1.70649e-12	3.01039e-11
ENSG00000114737.11	345.25	1.34158	0.190186	7.05407	1.73762e-12	3.06262e-11
ENSG00000211445.7	5759.48	2.79396	0.396337	7.04947	1.79598e-12	3.15991e-11
ENSG00000143839.12	63.4966	4.72734	0.670999	7.04522	1.85163e-12	3.25211e-11
ENSG00000121966.6	529.302	2.84221	0.403465	7.04451	1.86117e-12	3.26316e-11
ENSG00000136490.4	298.375	2.24802	0.319395	7.03838	1.94486e-12	3.40393e-11
ENSG00000149177.8	115.229	1.61086	0.229003	7.03425	2.00334e-12	3.50322e-11
ENSG00000184988.4	72.9949	1.78525	0.2538	7.03407	2.00597e-12	3.50477e-11
ENSG00000211951.2	35.4994	10.9052	1.55143	7.02916	2.07774e-12	3.62384e-11
ENSG00000137745.7	97.4919	5.18238	0.737382	7.02808	2.09396e-12	3.64895e-11
ENSG00000163218.10	1077.63	1.49711	0.213028	7.02774	2.09902e-12	3.65459e-11
ENSG00000161653.6	49.7197	1.81809	0.258749	7.02645	2.11849e-12	3.68529e-11
ENSG00000176619.6	1184.86	1.03502	0.14741	7.02135	2.19733e-12	3.81913e-11
ENSG00000008517.12	615.483	2.84229	0.404926	7.01928	2.23011e-12	3.87275e-11
ENSG00000160691.14	2903.46	1.32182	0.18843	7.01492	2.3008e-12	3.99204e-11
ENSG00000197635.5	501.711	2.12509	0.303088	7.01146	2.35846e-12	4.085e-11
ENSG00000116141.11	222.104	1.36536	0.194805	7.00885	2.40278e-12	4.15819e-11
ENSG00000126709.10	1329.95	3.61574	0.516197	7.00457	2.47741e-12	4.28363e-11
ENSG00000135334.8	562.641	1.11687	0.159471	7.0036	2.49459e-12	4.3059e-11
ENSG00000010610.5	569.429	2.07141	0.295809	7.00252	2.51401e-12	4.33569e-11
ENSG00000119535.13	821.625	4.18894	0.598361	7.00068	2.54723e-12	4.3892e-11
ENSG00000167286.5	157.64	3.27277	0.467594	6.99917	2.57481e-12	4.42911e-11
ENSG00000168243.6	46.7584	2.27822	0.325519	6.99872	2.58319e-12	4.43972e-11
ENSG00000163754.13	699.748	1.11829	0.159833	6.9966	2.62246e-12	4.49962e-11
ENSG00000183155.4	436.645	0.655408	0.093677	6.99647	2.62494e-12	4.4999e-11
ENSG00000105835.7	6945.34	2.55745	0.365602	6.99519	2.64897e-12	4.53721e-11
ENSG00000015475.14	266.92	1.54636	0.221341	6.98632	2.82182e-12	4.82091e-11
ENSG00000110446.5	185.532	2.84245	0.407116	6.98192	2.91179e-12	4.96193e-11
ENSG00000175489.9	74.7609	2.73076	0.391175	6.98094	2.93222e-12	4.99249e-11
ENSG00000141574.3	536.515	2.14764	0.308175	6.96888	3.19464e-12	5.42088e-11
ENSG00000151014.4	118.074	2.06225	0.296041	6.96612	3.25804e-12	5.52379e-11
ENSG00000128383.8	236.266	3.44354	0.494356	6.96572	3.26731e-12	5.53481e-11
ENSG00000184254.12	717.972	3.41617	0.490674	6.9622	3.35e-12	5.66532e-11
ENSG00000147883.9	1184.66	1.37739	0.19793	6.959	3.42705e-12	5.79073e-11
ENSG00000137094.10	181.95	1.88844	0.271406	6.95799	3.45152e-12	5.82227e-11
ENSG00000115129.9	478.856	1.55617	0.223771	6.95428	3.54367e-12	5.97268e-11
ENSG00000197930.8	1991.25	1.8095	0.26031	6.95132	3.61879e-12	6.08905e-11
ENSG00000186074.14	42.3108	4.63766	0.667219	6.95074	3.63372e-12	6.10904e-11
ENSG00000162302.8	1666.54	1.07064	0.154151	6.94538	3.7744e-12	6.34023e-11
ENSG00000227507.2	201.136	2.93124	0.422056	6.94514	3.78093e-12	6.34588e-11
ENSG00000125347.9	1234.53	2.3471	0.33814	6.9412	3.88791e-12	6.50908e-11
ENSG00000101000.4	347.432	1.45225	0.209233	6.94084	3.89781e-12	6.5202e-11
ENSG00000117308.10	477.941	1.06337	0.15334	6.93473	4.07008e-12	6.8027e-11
ENSG00000211939.2	174.57	9.12676	1.31712	6.92934	4.22809e-12	7.05503e-11
ENSG00000117407.12	65.3119	3.3518	0.483748	6.92881	4.24392e-12	7.07556e-11
ENSG00000243290.1	233.747	7.89918	1.14019	6.92796	4.26948e-12	7.11226e-11
ENSG00000089127.8	991.428	2.13172	0.307716	6.92756	4.28162e-12	7.12655e-11
ENSG00000261884.2	58.9617	2.43781	0.352016	6.92528	4.35105e-12	7.2361e-11
ENSG00000166446.10	100.838	1.849	0.267361	6.91572	4.65485e-12	7.70298e-11
ENSG00000132274.11	1284.54	2.04476	0.295814	6.9123	4.76849e-12	7.88453e-11
ENSG00000117899.6	1028.32	0.518258	0.075011	6.90909	4.87766e-12	8.0584e-11
ENSG00000137757.6	29.143	5.05276	0.731785	6.90471	5.03059e-12	8.30421e-11
ENSG00000124731.8	149.706	4.66689	0.67606	6.90307	5.0889e-12	8.39354e-11
ENSG00000059377.11	93.9868	2.52505	0.365891	6.9011	5.1601e-12	8.48305e-11
ENSG00000073737.12	534.914	3.04009	0.440976	6.89401	5.42407e-12	8.90241e-11
ENSG00000099953.5	223.321	3.55823	0.516438	6.88994	5.58141e-12	9.15315e-11
ENSG00000133619.13	328.763	1.08892	0.158184	6.88385	5.82567e-12	9.53033e-11
ENSG00000211747.3	13.4551	3.75207	0.545313	6.88059	5.96056e-12	9.71135e-11
ENSG00000104371.4	9.52502	3.69135	0.536792	6.87669	6.12592e-12	9.96457e-11
ENSG00000101160.9	1871.48	2.16072	0.314401	6.87249	6.30917e-12	1.02377e-10
ENSG00000203710.6	41.5935	3.27727	0.477316	6.86603	6.60145e-12	1.0686e-10
ENSG00000198959.7	153.049	3.40408	0.496031	6.86264	6.75994e-12	1.09338e-10
ENSG00000203785.4	38759.4	2.54885	0.371426	6.86234	6.77413e-12	1.09479e-10
ENSG00000161203.9	4757.15	0.315918	0.0460746	6.85667	7.04865e-12	1.13549e-10
ENSG00000124126.9	407.044	2.11178	0.308106	6.85409	7.17659e-12	1.15239e-10
ENSG00000143603.14	156.507	3.43455	0.501139	6.85349	7.20706e-12	1.15636e-10
ENSG00000100336.13	813.06	1.3914	0.203166	6.84859	7.45801e-12	1.19281e-10
ENSG00000135823.9	1416.24	0.655072	0.0956779	6.84664	7.56058e-12	1.20728e-10
ENSG00000147041.7	39.0233	3.69218	0.539536	6.84326	7.7413e-12	1.23516e-10
ENSG00000159840.11	1287.54	1.65644	0.242171	6.83995	7.92236e-12	1.2622e-10
ENSG00000118162.9	247.391	0.842629	0.123193	6.83993	7.92342e-12	1.2622e-10
ENSG00000253276.1	210.584	2.38416	0.348652	6.83822	8.01844e-12	1.27633e-10
ENSG00000104415.9	94.7802	3.50662	0.513136	6.83371	8.27451e-12	1.31604e-10
ENSG00000108424.5	3976.55	0.730223	0.106978	6.82593	8.73571e-12	1.38609e-10
ENSG00000172725.9	1088.96	0.815171	0.119467	6.82342	8.88953e-12	1.40827e-10
ENSG00000205476.4	1657.84	1.05654	0.154898	6.82087	9.04888e-12	1.43032e-10
ENSG00000153029.10	755.85	0.870746	0.127659	6.82085	9.05012e-12	1.43032e-10
ENSG00000162366.3	5302.54	1.46521	0.214866	6.81919	9.15579e-12	1.44588e-10
ENSG00000158156.7	338.552	0.82059	0.12034	6.81893	9.1723e-12	1.44735e-10
ENSG00000239713.3	113.598	2.71136	0.397692	6.81775	9.24759e-12	1.45808e-10
ENSG00000151883.12	406.765	1.15977	0.170118	6.81745	9.26683e-12	1.45996e-10
ENSG00000135074.11	255.342	3.11156	0.456615	6.8144	9.46563e-12	1.48661e-10
ENSG00000137491.10	325.058	2.28219	0.335151	6.80943	9.7988e-12	1.53653e-10
ENSG00000163735.6	121.618	6.79939	0.998625	6.80875	9.84528e-12	1.54261e-10
ENSG00000182885.12	120.727	3.56088	0.523124	6.80695	9.96874e-12	1.56073e-10
ENSG00000211965.2	134.942	9.30302	1.36742	6.80333	1.0223e-11	1.59928e-10
ENSG00000184574.5	318.378	0.940012	0.138247	6.79952	1.0497e-11	1.63832e-10
ENSG00000104814.8	147.66	2.36895	0.34855	6.7966	1.07118e-11	1.66924e-10
ENSG00000147443.8	117.652	2.50922	0.369263	6.79523	1.08143e-11	1.68046e-10
ENSG00000184985.12	153.008	2.15986	0.31786	6.79502	1.083e-11	1.68112e-10
ENSG00000011600.7	707.322	2.43859	0.359033	6.7921	1.10514e-11	1.71284e-10
ENSG00000118985.10	3969.82	1.13387	0.167121	6.78472	1.16316e-11	1.79997e-10
ENSG00000167077.8	127.105	3.52193	0.519177	6.78368	1.17149e-11	1.81148e-10
ENSG00000173762.3	91.9843	2.84983	0.420139	6.78306	1.1766e-11	1.81797e-10
ENSG00000184378.2	24.5011	2.04429	0.30167	6.77657	1.23061e-11	1.89995e-10
ENSG00000122224.13	38.1307	2.65217	0.391556	6.77342	1.25774e-11	1.94034e-10
ENSG00000197157.6	3106.49	0.516784	0.0763237	6.77095	1.27936e-11	1.97067e-10
ENSG00000198223.10	124.624	1.72591	0.254975	6.76896	1.29711e-11	1.99341e-10
ENSG00000198951.7	694.772	0.792903	0.117186	6.76621	1.32203e-11	2.03015e-10
ENSG00000140564.6	3421.47	1.31655	0.194689	6.76228	1.35833e-11	2.07635e-10
ENSG00000099337.3	1696.18	1.04876	0.15523	6.7562	1.41662e-11	2.15723e-10
ENSG00000112242.10	251.257	1.28284	0.189901	6.7553	1.42542e-11	2.16898e-10
ENSG00000171798.13	65.151	3.41048	0.50537	6.74848	1.49401e-11	2.26475e-10
ENSG00000112299.7	74.0064	2.86462	0.424477	6.74858	1.49301e-11	2.26475e-10
ENSG00000140274.9	7.53568	7.36072	1.09098	6.74686	1.51081e-11	2.28849e-10
ENSG00000137767.9	2090.34	0.9324	0.138214	6.74605	1.51922e-11	2.29948e-10
ENSG00000109790.12	228.459	1.3898	0.206065	6.7445	1.53558e-11	2.32249e-10
ENSG00000134575.5	530.265	1.3475	0.199927	6.73997	1.58418e-11	2.38878e-10
ENSG00000106948.12	429.266	1.60672	0.238462	6.73784	1.6076e-11	2.42046e-10
ENSG00000211632.2	72.0135	9.04583	1.34423	6.7294	1.7037e-11	2.5613e-10
ENSG00000100600.10	1726.11	1.50127	0.223107	6.72895	1.70897e-11	2.5673e-10
ENSG00000171729.9	495.132	1.13741	0.169081	6.727	1.73195e-11	2.59792e-10
ENSG00000128594.3	39.0823	3.73756	0.555629	6.72672	1.73532e-11	2.60103e-10
ENSG00000143297.14	131.849	6.33975	0.942676	6.72527	1.75273e-11	2.61929e-10
ENSG00000138829.6	194.53	3.00399	0.446651	6.72558	1.74894e-11	2.61929e-10
ENSG00000122223.8	27.9986	2.69379	0.400543	6.72534	1.75177e-11	2.61929e-10
ENSG00000163207.5	14327.6	1.92296	0.285925	6.72541	1.751e-11	2.61929e-10
ENSG00000125245.8	8.81951	5.40619	0.804335	6.72131	1.80095e-11	2.68935e-10
ENSG00000171310.6	250.174	2.45481	0.365378	6.71856	1.83532e-11	2.7366e-10
ENSG00000134470.15	247.144	1.34787	0.200648	6.71757	1.84785e-11	2.75119e-10
ENSG00000159618.11	32.6078	2.67877	0.399012	6.71351	1.89993e-11	2.82662e-10
ENSG00000259261.2	46.5015	9.67696	1.44203	6.71064	1.93778e-11	2.8808e-10
ENSG00000114268.7	317.99	1.40652	0.2096	6.71053	1.93925e-11	2.88085e-10
ENSG00000127507.13	317.754	1.99418	0.297318	6.70723	1.98355e-11	2.94447e-10
ENSG00000156127.6	99.1057	2.7866	0.415616	6.70475	2.01757e-11	2.98832e-10
ENSG00000140022.5	580.634	1.073	0.160059	6.70377	2.03113e-11	3.00619e-10
ENSG00000146938.10	59.144	2.80762	0.418848	6.70319	2.03913e-11	3.01581e-10
ENSG00000180061.5	10.3888	4.21215	0.62844	6.70254	2.04823e-11	3.02704e-10
ENSG00000138964.12	290.912	2.27822	0.339951	6.7016	2.06151e-11	3.04442e-10
ENSG00000185507.15	826.396	2.14724	0.320479	6.70009	2.0829e-11	3.07374e-10
ENSG00000101193.6	1913.32	0.557406	0.0832365	6.69665	2.13248e-11	3.14459e-10
ENSG00000211665.2	86.0213	8.6824	1.29668	6.69585	2.14419e-11	3.15952e-10
ENSG00000115415.14	4087.01	1.9016	0.284153	6.69218	2.19866e-11	3.23029e-10
ENSG00000180340.5	19.7133	3.11808	0.466176	6.68864	2.25257e-11	3.30466e-10
ENSG00000159128.10	2011.65	0.783369	0.117118	6.68869	2.25171e-11	3.30466e-10
ENSG00000106565.13	472.406	2.93519	0.438885	6.68783	2.26502e-11	3.32048e-10
ENSG00000108819.9	1219.18	0.741553	0.110885	6.68758	2.26892e-11	3.32377e-10
ENSG00000115607.5	68.2779	2.98829	0.446854	6.6874	2.27167e-11	3.32536e-10
ENSG00000003400.10	794.22	0.901415	0.134815	6.68629	2.28893e-11	3.34819e-10
ENSG00000163464.7	195.188	3.51101	0.525153	6.68569	2.29846e-11	3.35968e-10
ENSG00000012223.8	5764.91	5.23794	0.783583	6.6846	2.31558e-11	3.38223e-10
ENSG00000163359.11	4462.3	2.69052	0.402721	6.68086	2.37546e-11	3.46465e-10
ENSG00000154370.9	740.632	0.896812	0.134312	6.6771	2.43717e-11	3.55207e-10
ENSG00000146232.10	328.9	1.59279	0.238675	6.6735	2.49778e-11	3.63511e-10
ENSG00000140406.2	143.698	1.49714	0.224345	6.67336	2.50014e-11	3.6359e-10
ENSG00000149269.5	917.407	0.767961	0.11514	6.66979	2.56164e-11	3.72265e-10
ENSG00000203747.5	545.846	3.16317	0.474262	6.66967	2.5638e-11	3.72308e-10
ENSG00000105329.5	540.884	1.627	0.243986	6.66838	2.58634e-11	3.75037e-10
ENSG00000161031.8	21.3148	3.19645	0.479816	6.66181	2.70468e-11	3.91914e-10
ENSG00000115232.9	58.9485	2.4616	0.369524	6.66155	2.70963e-11	3.92348e-10
ENSG00000188313.8	685.761	1.88549	0.283098	6.6602	2.73452e-11	3.95666e-10
ENSG00000126353.3	81.8871	3.44562	0.517376	6.65981	2.74188e-11	3.96446e-10
ENSG00000105388.10	390.912	3.28899	0.493973	6.65824	2.7712e-11	4.00107e-10
ENSG00000012817.11	611.883	9.60057	1.44202	6.65773	2.78082e-11	4.00918e-10
ENSG00000119509.8	200.233	0.863957	0.129766	6.65782	2.77911e-11	4.00918e-10
ENSG00000179218.9	10184.1	0.901261	0.135425	6.65504	2.83224e-11	4.08038e-10
ENSG00000257446.2	14.7456	3.33086	0.500767	6.65151	2.90095e-11	4.17637e-10
ENSG00000177051.5	559.227	1.20645	0.181388	6.65118	2.90758e-11	4.18291e-10
ENSG00000166928.6	52.677	3.59339	0.540394	6.64958	2.93934e-11	4.22557e-10
ENSG00000152969.12	11.8945	3.86746	0.581761	6.64784	2.9742e-11	4.27261e-10
ENSG00000169429.6	880.271	4.73772	0.712882	6.64587	3.01436e-11	4.3241e-10
ENSG00000211638.2	136.739	8.94007	1.34551	6.64437	3.04521e-11	4.36524e-10
ENSG00000095370.15	164.539	1.58758	0.238961	6.64369	3.0592e-11	4.38216e-10
ENSG00000134061.4	39.4314	4.43619	0.667844	6.64255	3.08298e-11	4.40991e-10
ENSG00000143106.8	1975.13	0.702861	0.105957	6.63345	3.27937e-11	4.68285e-10
ENSG00000189410.7	258.276	4.36778	0.658822	6.62969	3.36403e-11	4.79142e-10
ENSG00000130021.9	255.985	1.0459	0.157838	6.6264	3.4397e-11	4.89571e-10
ENSG00000184232.4	267.354	1.74893	0.263982	6.6252	3.46789e-11	4.93232e-10
ENSG00000103544.10	1027.49	0.501616	0.0757172	6.62486	3.47578e-11	4.94004e-10
ENSG00000122862.4	935.346	2.9297	0.442253	6.6245	3.48434e-11	4.9487e-10
ENSG00000198821.6	96.3296	2.64633	0.399891	6.61763	3.64999e-11	5.17664e-10
ENSG00000141524.11	886.715	1.15872	0.175203	6.61359	3.75109e-11	5.30875e-10
ENSG00000143466.9	830.651	1.12278	0.169768	6.61359	3.75103e-11	5.30875e-10
ENSG00000111348.4	2227.82	1.53284	0.231881	6.61046	3.83126e-11	5.40694e-10
ENSG00000168237.13	174.617	1.24884	0.189051	6.60585	3.95254e-11	5.57025e-10
ENSG00000135124.10	194.406	1.27268	0.192733	6.6033	4.02109e-11	5.65943e-10
ENSG00000100139.9	2969.09	1.237	0.187331	6.60328	4.02147e-11	5.65943e-10
ENSG00000083454.17	20.7889	4.05064	0.61391	6.5981	4.16456e-11	5.85258e-10
ENSG00000162551.9	147.922	3.03856	0.460764	6.5946	4.26394e-11	5.98804e-10
ENSG00000125166.8	2119.19	0.55655	0.0844233	6.59237	4.32852e-11	6.07022e-10
ENSG00000132965.5	278.054	2.3314	0.353727	6.59096	4.36999e-11	6.11982e-10
ENSG00000188282.8	38.2349	3.31147	0.50284	6.58553	4.53275e-11	6.33889e-10
ENSG00000133063.11	75.372	5.51448	0.838454	6.57696	4.80165e-11	6.70091e-10
ENSG00000143870.8	4005.61	0.806834	0.122703	6.57552	4.84831e-11	6.76132e-10
ENSG00000110799.9	1702.41	2.20072	0.334811	6.57301	4.93076e-11	6.86197e-10
ENSG00000093072.11	399.045	2.22587	0.338683	6.57214	4.95973e-11	6.8975e-10
ENSG00000145934.11	533.017	1.77151	0.269561	6.57182	4.97029e-11	6.90739e-10
ENSG00000102144.9	8539.32	0.884001	0.134607	6.56727	5.12458e-11	7.10703e-10
ENSG00000101152.6	3128.48	0.764729	0.116503	6.56402	5.23757e-11	7.25093e-10
ENSG00000136514.2	116.95	2.65722	0.404835	6.56372	5.24829e-11	7.2585e-10
ENSG00000136280.11	862.096	1.20431	0.183492	6.56331	5.26255e-11	7.27321e-10
ENSG00000002933.3	220.161	2.74837	0.418985	6.55959	5.39567e-11	7.43667e-10
ENSG00000000938.8	334.232	2.4984	0.381191	6.55419	5.59433e-11	7.68933e-10
ENSG00000100721.6	12.5638	4.3326	0.661175	6.55288	5.64388e-11	7.75211e-10
ENSG00000133313.10	3108.56	1.11376	0.170104	6.54751	5.85036e-11	8.01923e-10
ENSG00000134851.8	1841.26	1.17952	0.18023	6.54452	5.96883e-11	8.17045e-10
ENSG00000244038.5	4047.1	0.48561	0.0742169	6.54312	6.02497e-11	8.24166e-10
ENSG00000161958.6	1473.12	1.12213	0.17152	6.5423	6.05791e-11	8.28107e-10
ENSG00000137841.7	290.289	2.38493	0.364553	6.54208	6.06709e-11	8.28797e-10
ENSG00000165091.11	11.282	2.69333	0.411726	6.54155	6.08836e-11	8.31136e-10
ENSG00000185758.7	3.70392	5.3515	0.818182	6.54072	6.12246e-11	8.35222e-10
ENSG00000151689.8	1780.35	0.930064	0.142269	6.53738	6.26067e-11	8.53496e-10
ENSG00000067182.3	2896.07	0.726874	0.111236	6.5345	6.38229e-11	8.69483e-10
ENSG00000128271.15	61.359	2.6595	0.407033	6.53386	6.40947e-11	8.72593e-10
ENSG00000129235.6	1347.76	1.40651	0.215324	6.53205	6.48737e-11	8.826e-10
ENSG00000128487.12	270.661	1.19184	0.182514	6.53014	6.5707e-11	8.9333e-10
ENSG00000167083.2	25.9132	2.53715	0.388656	6.52802	6.66458e-11	9.04866e-10
ENSG00000129451.7	6306.48	1.91266	0.293116	6.52528	6.78767e-11	9.20331e-10
ENSG00000198883.7	8.27116	5.7117	0.875743	6.52212	6.9321e-11	9.38643e-10
ENSG00000185947.10	249.848	1.32051	0.202541	6.51973	7.04347e-11	9.52436e-10
ENSG00000157103.6	85.4668	2.31116	0.354562	6.51837	7.10778e-11	9.60485e-10
ENSG00000006075.11	123.783	4.69743	0.721067	6.51456	7.29023e-11	9.8249e-10
ENSG00000197746.9	14650.9	0.848977	0.130356	6.51274	7.37945e-11	9.92512e-10
ENSG00000229164.5	341.003	2.26471	0.347879	6.51003	7.51341e-11	1.00917e-09
ENSG00000142512.10	196.38	1.67287	0.257	6.50921	7.5549e-11	1.01407e-09
ENSG00000109079.5	1993.53	0.910683	0.139992	6.50527	7.75536e-11	1.04028e-09
ENSG00000137168.7	508.492	0.915367	0.140746	6.50369	7.8375e-11	1.05059e-09
ENSG00000177807.6	7.62582	3.98337	0.612526	6.50318	7.86374e-11	1.05341e-09
ENSG00000146192.10	320.971	1.42121	0.218671	6.49932	8.06823e-11	1.08008e-09
ENSG00000197299.6	80.1776	1.60687	0.247293	6.49784	8.14818e-11	1.09005e-09
ENSG00000050820.12	444.858	1.56165	0.240439	6.49497	8.30505e-11	1.10808e-09
ENSG00000116584.13	485.44	1.42769	0.219946	6.49109	8.52189e-11	1.13474e-09
ENSG00000119522.11	301.705	1.04086	0.160383	6.48984	8.59289e-11	1.14344e-09
ENSG00000005059.11	590.723	1.32059	0.203516	6.4889	8.64674e-11	1.14984e-09
ENSG00000153283.8	106.015	2.34357	0.361336	6.48585	8.82346e-11	1.17101e-09
ENSG00000172432.14	1419.73	0.777686	0.119904	6.48591	8.81984e-11	1.17101e-09
ENSG00000044574.7	11126.7	0.893622	0.137856	6.48227	9.03553e-11	1.19836e-09
ENSG00000085514.11	138.185	2.26998	0.350316	6.4798	9.18417e-11	1.21486e-09
ENSG00000108010.7	1750.94	0.65209	0.100638	6.47954	9.2004e-11	1.2162e-09
ENSG00000184371.9	437.158	1.44473	0.2231	6.47567	9.43922e-11	1.24531e-09
ENSG00000103047.3	276.248	0.721351	0.111408	6.47484	9.491e-11	1.25131e-09
ENSG00000116396.9	102.307	1.14161	0.176329	6.47432	9.52421e-11	1.25487e-09
ENSG00000164465.14	234.069	1.809	0.279476	6.47282	9.61874e-11	1.26649e-09
ENSG00000162390.13	532.677	1.18772	0.183533	6.47143	9.70775e-11	1.27737e-09
ENSG00000125910.4	39.3977	3.3004	0.510252	6.46819	9.91841e-11	1.30338e-09
ENSG00000137868.14	99.1662	3.05063	0.472268	6.45953	1.05032e-10	1.37601e-09
ENSG00000160013.4	58.2754	2.10574	0.325992	6.45949	1.05054e-10	1.37601e-09
ENSG00000177045.6	217.413	1.20542	0.186864	6.45081	1.11253e-10	1.4534e-09
ENSG00000167100.10	19.0993	2.64153	0.409502	6.45058	1.11424e-10	1.45468e-09
ENSG00000211642.2	175.294	9.28233	1.44041	6.4442	1.16208e-10	1.51616e-09
ENSG00000140968.6	256.077	2.3294	0.361506	6.44361	1.16668e-10	1.52116e-09
ENSG00000198053.7	1985.5	0.915073	0.142098	6.43971	1.19699e-10	1.55865e-09
ENSG00000168884.10	778.219	0.860056	0.133557	6.43962	1.19777e-10	1.55865e-09
ENSG00000092295.7	7733.47	1.82308	0.283161	6.43834	1.20789e-10	1.56979e-09
ENSG00000136573.8	16.768	4.60489	0.715481	6.43608	1.22599e-10	1.59227e-09
ENSG00000134490.9	265.546	1.01559	0.157876	6.43281	1.25268e-10	1.62483e-09
ENSG00000103044.6	1731.04	2.41987	0.376196	6.43247	1.25545e-10	1.62738e-09
ENSG00000055163.14	210.967	1.54416	0.240171	6.42945	1.2807e-10	1.65903e-09
ENSG00000154589.2	88.4204	2.36265	0.367507	6.42887	1.28558e-10	1.66428e-09
ENSG00000153789.8	13.5381	7.39277	1.15058	6.42527	1.31636e-10	1.70193e-09
ENSG00000125844.11	2833.93	1.30655	0.203397	6.42364	1.33054e-10	1.71915e-09
ENSG00000140511.7	464.81	2.05325	0.31966	6.42323	1.33415e-10	1.7227e-09
ENSG00000163751.3	384.36	3.15437	0.491237	6.42128	1.3513e-10	1.74373e-09
ENSG00000162572.15	257.212	1.92451	0.299915	6.41684	1.39129e-10	1.79417e-09
ENSG00000211595.2	25.012	7.82654	1.21997	6.41535	1.40502e-10	1.80955e-09
ENSG00000185477.4	114.368	1.73048	0.2698	6.41393	1.41813e-10	1.82504e-09
ENSG00000214212.4	27.5196	3.21198	0.501112	6.4097	1.45803e-10	1.873e-09
ENSG00000196209.8	71.6726	2.02143	0.315539	6.40627	1.49121e-10	1.91073e-09
ENSG00000158966.9	530.591	1.15946	0.181111	6.40192	1.53432e-10	1.96472e-09
ENSG00000180448.6	369.712	1.63825	0.256004	6.39932	1.5607e-10	1.99722e-09
ENSG00000172757.8	13782	0.87072	0.136094	6.39794	1.57492e-10	2.01284e-09
ENSG00000107551.16	604.133	2.19751	0.343486	6.39766	1.57777e-10	2.01392e-09
ENSG00000111321.6	3000.77	0.836219	0.130772	6.39447	1.61108e-10	2.05513e-09
ENSG00000140105.13	2888.04	1.9699	0.308177	6.39212	1.63596e-10	2.08554e-09
ENSG00000082153.13	5434.04	1.25361	0.196121	6.39202	1.63712e-10	2.08569e-09
ENSG00000051128.14	749.221	1.20821	0.189055	6.3908	1.6502e-10	2.09968e-09
ENSG00000095587.8	69.7968	2.67501	0.418922	6.38546	1.70887e-10	2.16608e-09
ENSG00000030110.8	1103.33	0.976289	0.152948	6.38313	1.735e-10	2.19781e-09
ENSG00000077420.11	132.936	2.07872	0.325678	6.38276	1.73925e-10	2.2007e-09
ENSG00000160219.7	149.442	1.68753	0.264498	6.3801	1.7697e-10	2.23611e-09
ENSG00000211905.1	16.2299	9.58815	1.50374	6.37622	1.81514e-10	2.2892e-09
ENSG00000125735.6	44.2387	1.88555	0.296061	6.36878	1.9054e-10	2.3985e-09
ENSG00000009790.10	144.54	2.7103	0.425713	6.36649	1.93398e-10	2.43143e-09
ENSG00000165475.9	308.064	1.33075	0.209023	6.3665	1.93393e-10	2.43143e-09
ENSG00000163599.10	91.9404	3.78618	0.594722	6.36629	1.93652e-10	2.43309e-09
ENSG00000167895.10	298.654	1.94767	0.306233	6.36011	2.0161e-10	2.52674e-09
ENSG00000105851.6	29.7193	2.2255	0.349953	6.35942	2.02517e-10	2.53572e-09
ENSG00000117215.10	28.8982	2.82875	0.444886	6.35838	2.03887e-10	2.55049e-09
ENSG00000170866.7	60.6129	5.89588	0.927455	6.35705	2.05659e-10	2.57106e-09
ENSG00000136937.8	1022.8	0.558749	0.0878962	6.35693	2.0583e-10	2.57159e-09
ENSG00000174343.5	166.707	3.21519	0.506175	6.35195	2.12608e-10	2.65296e-09
ENSG00000269404.2	72.3748	1.80013	0.283436	6.35112	2.13758e-10	2.6652e-09
ENSG00000169188.4	964.23	0.520063	0.0818862	6.35105	2.13854e-10	2.6652e-09
ENSG00000121807.5	76.7271	2.24095	0.352901	6.35008	2.15202e-10	2.68033e-09
ENSG00000218336.3	61.4653	2.86046	0.450663	6.34723	2.19231e-10	2.72882e-09
ENSG00000189127.3	6.38822	5.68899	0.896956	6.34255	2.25992e-10	2.80948e-09
ENSG00000169184.5	134.454	1.6025	0.252767	6.33983	2.30024e-10	2.85429e-09
ENSG00000183570.12	31.0319	2.06059	0.325306	6.3343	2.38415e-10	2.95293e-09
ENSG00000143183.12	1482.15	0.543865	0.085877	6.33307	2.40329e-10	2.97296e-09
ENSG00000149428.14	1888.71	1.1817	0.1866	6.33279	2.40767e-10	2.97654e-09
ENSG00000270505.1	19.7181	4.40808	0.696167	6.33192	2.42124e-10	2.98963e-09
ENSG00000035720.3	11.5426	3.8137	0.602297	6.33192	2.42124e-10	2.98963e-09
ENSG00000175220.7	2611.37	0.721741	0.114006	6.33073	2.44e-10	3.00909e-09
ENSG00000167553.10	13902.3	0.970358	0.153411	6.3252	2.52899e-10	3.115e-09
ENSG00000215910.3	43.4841	2.43397	0.384988	6.32221	2.57854e-10	3.17407e-09
ENSG00000111331.8	1447.94	1.90737	0.301957	6.31669	2.67228e-10	3.2814e-09
ENSG00000178919.7	53.0039	2.67366	0.423618	6.3115	2.76339e-10	3.38498e-09
ENSG00000183386.5	249.975	0.92177	0.14605	6.31132	2.7666e-10	3.38684e-09
ENSG00000060558.3	2524.3	1.00616	0.159546	6.30638	2.85643e-10	3.49041e-09
ENSG00000132530.12	2019.18	2.29405	0.363789	6.30598	2.8637e-10	3.49717e-09
ENSG00000068796.12	304.623	1.26253	0.200331	6.30219	2.93461e-10	3.57504e-09
ENSG00000150687.7	839.692	1.91131	0.303418	6.29928	2.9903e-10	3.63847e-09
ENSG00000105967.11	53.3287	3.63442	0.577251	6.29609	3.05256e-10	3.71177e-09
ENSG00000136877.10	362.443	1.03973	0.165141	6.296	3.05424e-10	3.71177e-09
ENSG00000183615.5	28.3645	2.24198	0.356159	6.29487	3.07663e-10	3.73489e-09
ENSG00000181061.9	4206.98	1.04992	0.166874	6.2917	3.14e-10	3.80215e-09
ENSG00000175130.6	591.202	1.7204	0.273685	6.28604	3.25663e-10	3.94099e-09
ENSG00000137312.10	1554.05	1.10927	0.176479	6.28557	3.26659e-10	3.95067e-09
ENSG00000197629.5	685.768	2.06897	0.329222	6.28441	3.29097e-10	3.97092e-09
ENSG00000215271.6	437.35	1.08122	0.172048	6.2844	3.29127e-10	3.97092e-09
ENSG00000132669.8	1712.1	1.11825	0.178026	6.28137	3.35611e-10	4.04428e-09
ENSG00000157693.10	274.404	0.921559	0.146745	6.27998	3.38609e-10	4.07551e-09
ENSG00000100911.9	3564.82	1.21221	0.193148	6.27607	3.47228e-10	4.17424e-09
ENSG00000213906.5	1142.84	1.27305	0.202915	6.27381	3.52326e-10	4.23045e-09
ENSG00000006534.11	113.735	1.36845	0.21813	6.27354	3.5293e-10	4.23516e-09
ENSG00000204472.8	588.447	2.30866	0.368028	6.27307	3.54003e-10	4.24549e-09
ENSG00000182612.6	48.6395	2.13783	0.341723	6.25602	3.94936e-10	4.71383e-09
ENSG00000109971.9	19527.5	1.10266	0.176255	6.25602	3.94927e-10	4.71383e-09
ENSG00000187608.5	505.586	3.06667	0.490522	6.25185	4.0561e-10	4.8326e-09
ENSG00000160593.13	533.954	2.39033	0.382905	6.24261	4.30335e-10	5.12109e-09
ENSG00000177300.5	11.9755	3.57398	0.572739	6.24015	4.37149e-10	5.19292e-09
ENSG00000185811.12	190.815	2.22978	0.357324	6.24022	4.36958e-10	5.19292e-09
ENSG00000132623.11	182.309	1.26106	0.202085	6.24026	4.36835e-10	5.19292e-09
ENSG00000101150.13	2745.88	0.616473	0.0987956	6.23988	4.37914e-10	5.19893e-09
ENSG00000155926.9	342.733	1.82606	0.292881	6.23481	4.52323e-10	5.36236e-09
ENSG00000089820.11	404.819	2.03327	0.326165	6.23386	4.55093e-10	5.39011e-09
ENSG00000146950.8	408.186	1.13803	0.182597	6.23249	4.59093e-10	5.43106e-09
ENSG00000018408.10	1345.01	1.2167	0.195412	6.22631	4.77546e-10	5.6427e-09
ENSG00000182481.4	2160.99	0.73711	0.118412	6.22498	4.81621e-10	5.6875e-09
ENSG00000125089.12	228.446	2.04423	0.328417	6.2245	4.83093e-10	5.70152e-09
ENSG00000173535.9	72.6982	3.90052	0.626834	6.22256	4.89093e-10	5.76555e-09
ENSG00000104774.8	1590.53	0.770974	0.123961	6.21951	4.98725e-10	5.87563e-09
ENSG00000211637.2	181.668	7.31695	1.17667	6.21837	5.02354e-10	5.91144e-09
ENSG00000139192.7	488.646	0.945027	0.152033	6.21593	5.10208e-10	5.98979e-09
ENSG00000165449.7	35.8259	3.14547	0.506093	6.21521	5.12565e-10	6.01393e-09
ENSG00000167916.4	28.0694	6.9662	1.12129	6.21267	5.20912e-10	6.10748e-09
ENSG00000087494.11	118.283	4.4183	0.711184	6.2126	5.21147e-10	6.10748e-09
ENSG00000185338.4	65.1545	2.52344	0.406268	6.21128	5.25562e-10	6.15203e-09
ENSG00000008513.10	404.582	2.04714	0.32967	6.20966	5.30989e-10	6.21192e-09
ENSG00000115241.9	1842.47	0.528976	0.0852034	6.20839	5.35297e-10	6.25866e-09
ENSG00000211734.3	6.61828	3.94063	0.634905	6.20665	5.41259e-10	6.31519e-09
ENSG00000255833.1	66.2535	2.89656	0.466722	6.20617	5.42902e-10	6.32912e-09
ENSG00000167693.12	967.823	1.05604	0.170173	6.2057	5.4453e-10	6.34441e-09
ENSG00000108829.9	1674.86	1.00611	0.162151	6.20479	5.47685e-10	6.37745e-09
ENSG00000174502.14	803.377	2.14502	0.345733	6.20426	5.49566e-10	6.39565e-09
ENSG00000213903.4	7431.81	0.877049	0.141446	6.2006	5.62469e-10	6.53822e-09
ENSG00000184164.10	702.785	0.866543	0.139779	6.19939	5.66821e-10	6.58117e-09
ENSG00000105875.9	1397.87	0.810603	0.130754	6.19947	5.66536e-10	6.58117e-09
ENSG00000186847.5	321946	1.2286	0.198195	6.19893	5.68467e-10	6.59645e-09
ENSG00000181847.7	50.6053	2.66458	0.429899	6.19816	5.71285e-10	6.62532e-09
ENSG00000087157.14	540.682	0.965702	0.155846	6.1965	5.77314e-10	6.68749e-09
ENSG00000163902.7	3682.36	0.596102	0.0962208	6.19515	5.82299e-10	6.73745e-09
ENSG00000101276.10	147.366	1.62647	0.262668	6.19214	5.93534e-10	6.86349e-09
ENSG00000171148.9	1341.45	0.535356	0.0865492	6.18556	6.18807e-10	7.14748e-09
ENSG00000135077.4	182.046	1.66925	0.270128	6.17946	6.43192e-10	7.42487e-09
ENSG00000103067.7	3916.56	0.86726	0.140357	6.17897	6.45195e-10	7.4437e-09
ENSG00000078237.4	306.458	1.72647	0.27948	6.17743	6.51534e-10	7.50387e-09
ENSG00000106089.7	77.8156	1.56783	0.253977	6.17313	6.69517e-10	7.70214e-09
ENSG00000087116.9	388.586	2.5161	0.407846	6.16924	6.86192e-10	7.86687e-09
ENSG00000163637.7	438.276	1.20893	0.195969	6.169	6.8725e-10	7.87449e-09
ENSG00000140464.15	1589.29	1.2574	0.203899	6.16676	6.97021e-10	7.97733e-09
ENSG00000177575.8	661.97	3.03325	0.491995	6.1652	7.03923e-10	8.05172e-09
ENSG00000174837.10	23.7879	4.94095	0.801604	6.16383	7.10063e-10	8.11733e-09
ENSG00000157870.10	417.288	0.778093	0.126288	6.16125	7.21742e-10	8.24144e-09
ENSG00000124019.9	35.506	2.07349	0.336652	6.15913	7.31444e-10	8.33322e-09
ENSG00000084710.9	36.4523	2.29683	0.37294	6.15871	7.33404e-10	8.35081e-09
ENSG00000110906.8	2007.13	0.89106	0.144732	6.15664	7.43063e-10	8.45599e-09
ENSG00000140287.6	149.245	2.53398	0.411617	6.15615	7.45359e-10	8.47729e-09
ENSG00000034510.4	11107.1	1.73694	0.28225	6.15391	7.55955e-10	8.58806e-09
ENSG00000183019.3	19.7089	5.24769	0.852959	6.15233	7.63516e-10	8.66413e-09
ENSG00000132205.6	226.709	1.91631	0.311516	6.15158	7.67172e-10	8.70069e-09
ENSG00000171388.9	62.1187	2.93321	0.477104	6.14794	7.84946e-10	8.88719e-09
ENSG00000169245.4	560.095	5.06558	0.824057	6.14712	7.89029e-10	8.92837e-09
ENSG00000170956.12	32.3944	4.75782	0.77433	6.14443	8.02493e-10	9.07559e-09
ENSG00000136273.7	274.208	0.837838	0.136505	6.13777	8.36899e-10	9.43807e-09
ENSG00000162654.8	478.284	2.17579	0.354576	6.13633	8.4449e-10	9.51833e-09
ENSG00000090339.4	750.98	2.39284	0.390239	6.13173	8.69281e-10	9.79224e-09
ENSG00000113407.9	1729.34	0.805717	0.131433	6.13024	8.77483e-10	9.87908e-09
ENSG00000101194.13	172.011	2.50174	0.408211	6.12856	8.86778e-10	9.97811e-09
ENSG00000090659.13	128.943	2.16405	0.353206	6.1269	8.96102e-10	1.00717e-08
ENSG00000166598.8	12134.7	0.967299	0.157905	6.12585	9.02026e-10	1.01326e-08
ENSG00000141506.9	235.834	2.0484	0.334672	6.12063	9.32072e-10	1.04467e-08
ENSG00000171777.11	89.929	2.03538	0.332602	6.11958	9.3822e-10	1.05097e-08
ENSG00000065000.11	2703.04	0.740141	0.120954	6.11918	9.40597e-10	1.05305e-08
ENSG00000177409.7	390.106	2.13403	0.348795	6.1183	9.45798e-10	1.05828e-08
ENSG00000168005.4	111.551	1.29238	0.211242	6.118	9.47542e-10	1.05959e-08
ENSG00000104660.13	1063.8	0.770354	0.125945	6.11659	9.55994e-10	1.0679e-08
ENSG00000185862.5	208.159	2.10772	0.344632	6.11585	9.60418e-10	1.07224e-08
ENSG00000118322.8	1517.88	1.42406	0.232963	6.1128	9.78996e-10	1.09177e-08
ENSG00000101082.9	46.6201	2.11499	0.346094	6.11104	9.89814e-10	1.10322e-08
ENSG00000167004.8	9544.52	0.57936	0.0948132	6.11054	9.9295e-10	1.1061e-08
ENSG00000168256.13	1187.93	0.722319	0.118268	6.10748	1.01216e-09	1.12562e-08
ENSG00000139572.3	61.8393	1.92195	0.314762	6.10603	1.02139e-09	1.13526e-08
ENSG00000128422.11	67348.3	3.1527	0.51661	6.10266	1.04315e-09	1.15623e-08
ENSG00000105501.7	24.5372	5.3917	0.883731	6.10106	1.05364e-09	1.16657e-08
ENSG00000185905.3	44.4089	1.95823	0.320976	6.10085	1.05505e-09	1.16749e-08
ENSG00000187808.3	8.70411	2.60438	0.427223	6.09608	1.08703e-09	1.20089e-08
ENSG00000198400.7	9.05925	3.53827	0.580523	6.09496	1.09463e-09	1.20861e-08
ENSG00000128656.9	180.92	2.44496	0.401258	6.09324	1.1065e-09	1.22037e-08
ENSG00000108106.9	233.088	1.30191	0.213723	6.09158	1.11801e-09	1.23171e-08
ENSG00000186431.14	35.5058	2.12187	0.348695	6.08518	1.16359e-09	1.27982e-08
ENSG00000106991.9	770.465	1.91561	0.314934	6.08257	1.18268e-09	1.29868e-08
ENSG00000211946.2	49.9636	8.08712	1.33001	6.08049	1.19813e-09	1.31493e-08
ENSG00000163508.8	14.0293	3.52855	0.580352	6.08001	1.20173e-09	1.31744e-08
ENSG00000169385.2	8.3479	5.58646	0.919324	6.0767	1.22677e-09	1.34342e-08
ENSG00000104903.4	50.1817	2.10986	0.347217	6.07648	1.22852e-09	1.34459e-08
ENSG00000187912.7	3.88727	3.86291	0.63607	6.0731	1.25468e-09	1.37023e-08
ENSG00000106853.12	1273.81	0.793621	0.130681	6.07296	1.25571e-09	1.37061e-08
ENSG00000100448.3	231.139	2.74155	0.451463	6.0726	1.25858e-09	1.373e-08
ENSG00000211625.2	127.986	8.37483	1.37922	6.07215	1.26211e-09	1.37609e-08
ENSG00000072694.14	279.116	1.95647	0.322475	6.06703	1.30293e-09	1.41906e-08
ENSG00000050405.9	3380.98	1.0463	0.17249	6.06589	1.31224e-09	1.42842e-08
ENSG00000182511.7	251.451	1.26631	0.208845	6.0634	1.33271e-09	1.44764e-08
ENSG00000116514.12	1045.16	1.23332	0.203404	6.06339	1.33278e-09	1.44764e-08
ENSG00000166670.5	259.119	7.11475	1.1737	6.06179	1.34611e-09	1.46133e-08
ENSG00000197405.3	175.929	1.86045	0.306929	6.06149	1.34864e-09	1.46328e-08
ENSG00000139832.3	72.3694	2.17157	0.358263	6.06139	1.34954e-09	1.46346e-08
ENSG00000100285.9	21.737	2.33254	0.385143	6.0563	1.39288e-09	1.50683e-08
ENSG00000066336.7	482.921	1.88349	0.311	6.05625	1.39329e-09	1.50683e-08
ENSG00000130733.6	506.566	0.610647	0.100849	6.05505	1.40373e-09	1.5173e-08
ENSG00000164647.4	107.459	2.33019	0.384998	6.05246	1.42649e-09	1.54024e-08
ENSG00000118263.10	394.012	1.50991	0.249505	6.05162	1.43393e-09	1.54744e-08
ENSG00000089012.10	22.7442	3.50312	0.578946	6.05086	1.44072e-09	1.55393e-08
ENSG00000072110.9	2943.36	1.7565	0.29033	6.05004	1.44813e-09	1.56108e-08
ENSG00000111145.3	668.584	1.40074	0.231532	6.04988	1.44957e-09	1.5618e-08
ENSG00000169258.6	193.388	1.68984	0.279429	6.04748	1.47125e-09	1.5843e-08
ENSG00000197948.6	4674.84	1.88062	0.311004	6.04693	1.47628e-09	1.58886e-08
ENSG00000163251.3	134.128	1.74228	0.288147	6.0465	1.48026e-09	1.59229e-08
ENSG00000139899.6	82.154	1.64259	0.271779	6.04387	1.50463e-09	1.61677e-08
ENSG00000140265.8	463.411	0.605532	0.100301	6.03715	1.56865e-09	1.68375e-08
ENSG00000105246.5	16.1731	3.66271	0.606832	6.03578	1.58196e-09	1.69622e-08
ENSG00000161929.10	42.0885	1.78092	0.29507	6.0356	1.58375e-09	1.69724e-08
ENSG00000185112.4	897.461	1.82831	0.303239	6.02928	1.64692e-09	1.76023e-08
ENSG00000211664.2	42.5872	7.21484	1.19673	6.02878	1.65201e-09	1.76472e-08
ENSG00000196664.4	43.8602	1.76946	0.293577	6.02726	1.66763e-09	1.77903e-08
ENSG00000163866.8	910.634	0.491097	0.0815323	6.02334	1.70853e-09	1.82025e-08
ENSG00000023330.10	1327.54	1.08607	0.180418	6.01976	1.74674e-09	1.85848e-08
ENSG00000132465.6	374.605	4.04506	0.672429	6.0156	1.79224e-09	1.90539e-08
ENSG00000131323.10	790.833	0.959477	0.159527	6.01452	1.80415e-09	1.91602e-08
ENSG00000106302.5	85.1721	2.83793	0.472016	6.01237	1.82835e-09	1.94068e-08
ENSG00000136986.5	1324.43	0.705665	0.117389	6.01133	1.8401e-09	1.95212e-08
ENSG00000172236.12	565.685	2.83803	0.472585	6.00534	1.90929e-09	2.02231e-08
ENSG00000116260.12	4759.44	1.51106	0.251714	6.00306	1.93639e-09	2.04964e-08
ENSG00000211795.3	2.85291	4.70238	0.783585	6.00112	1.95965e-09	2.07018e-08
ENSG00000171848.9	634.532	1.43374	0.238947	6.00022	1.97048e-09	2.08053e-08
ENSG00000271303.1	1021.46	1.03721	0.172903	5.99876	1.98828e-09	2.09821e-08
ENSG00000184840.7	3400.23	0.700211	0.116735	5.9983	1.99395e-09	2.10267e-08
ENSG00000121594.7	18.9486	4.16104	0.693902	5.99658	2.01514e-09	2.12321e-08
ENSG00000154764.5	110.33	1.54249	0.257327	5.99427	2.04399e-09	2.15247e-08
ENSG00000132109.8	592.544	1.25246	0.209174	5.98766	2.12882e-09	2.23828e-08
ENSG00000176928.4	137.467	1.71934	0.287239	5.98575	2.1539e-09	2.26346e-08
ENSG00000007129.13	12.0971	2.96763	0.495793	5.98561	2.15578e-09	2.26425e-08
ENSG00000157193.10	168.239	1.99074	0.332614	5.98515	2.16186e-09	2.26944e-08
ENSG00000069020.14	1997.24	1.00065	0.16722	5.98404	2.17666e-09	2.28378e-08
ENSG00000254986.3	832.622	0.639	0.106806	5.98281	2.19324e-09	2.29997e-08
ENSG00000141485.11	16.5637	4.21202	0.704289	5.98053	2.22415e-09	2.32874e-08
ENSG00000160991.11	350.053	1.26191	0.211411	5.969	2.38707e-09	2.49411e-08
ENSG00000115009.7	91.1547	3.16517	0.530275	5.96892	2.38834e-09	2.49413e-08
ENSG00000171067.6	518.316	0.853374	0.143097	5.96359	2.46758e-09	2.57286e-08
ENSG00000182134.11	132.35	1.07189	0.179798	5.96162	2.49745e-09	2.60265e-08
ENSG00000158292.6	512.434	1.02268	0.171589	5.96007	2.5213e-09	2.62596e-08
ENSG00000196152.6	134.575	0.777311	0.130421	5.96	2.52244e-09	2.62596e-08
ENSG00000076928.13	2299.36	0.900057	0.151035	5.95926	2.53388e-09	2.63513e-08
ENSG00000037042.8	520.053	1.15727	0.194209	5.95891	2.53921e-09	2.6393e-08
ENSG00000117016.5	436.104	1.45526	0.244227	5.95866	2.54321e-09	2.64209e-08
ENSG00000115523.12	322.411	3.47698	0.583722	5.95656	2.57601e-09	2.67339e-08
ENSG00000225614.2	33.4446	2.82289	0.474083	5.95442	2.60991e-09	2.70577e-08
ENSG00000109814.7	525.473	1.19204	0.200235	5.95318	2.62977e-09	2.72495e-08
ENSG00000117593.8	254.411	0.82726	0.138973	5.95268	2.63792e-09	2.73057e-08
ENSG00000171865.5	383.32	0.622832	0.104807	5.94266	2.80439e-09	2.89542e-08
ENSG00000129437.5	183.668	1.63815	0.276062	5.93402	2.95612e-09	3.04207e-08
ENSG00000115935.12	400	2.01458	0.339505	5.93388	2.95867e-09	3.04216e-08
ENSG00000107099.11	379.43	1.12593	0.189785	5.93265	2.98075e-09	3.06329e-08
ENSG00000164400.4	8.20605	5.52531	0.931393	5.9323	2.98714e-09	3.06671e-08
ENSG00000172794.15	49.4524	2.20638	0.371923	5.93235	2.9863e-09	3.06671e-08
ENSG00000171302.12	818.847	0.885038	0.149214	5.93132	3.00503e-09	3.0835e-08
ENSG00000006025.7	101.602	1.87235	0.315725	5.93032	3.02346e-09	3.10002e-08
ENSG00000100345.16	15543.5	1.06547	0.179666	5.93028	3.02422e-09	3.10002e-08
ENSG00000127241.12	184.365	2.82542	0.476688	5.92718	3.08172e-09	3.15412e-08
ENSG00000168938.5	713.459	0.763698	0.128874	5.92594	3.1051e-09	3.1748e-08
ENSG00000100351.12	66.0783	1.87098	0.31576	5.92532	3.11695e-09	3.1853e-08
ENSG00000166123.9	4588.21	0.983235	0.166069	5.92065	3.20662e-09	3.2736e-08
ENSG00000204287.9	11986.5	1.77452	0.2998	5.91902	3.23865e-09	3.30461e-08
ENSG00000214215.3	4.76756	5.61448	0.949056	5.91585	3.30159e-09	3.36541e-08
ENSG00000211676.2	22.264	8.50454	1.43795	5.91434	3.33203e-09	3.3947e-08
ENSG00000188760.6	47.689	1.2984	0.219546	5.91405	3.33806e-09	3.39912e-08
ENSG00000198771.6	102.708	2.18095	0.369013	5.91022	3.4166e-09	3.47557e-08
ENSG00000139278.5	306.615	1.87731	0.317655	5.90989	3.42344e-09	3.48076e-08
ENSG00000197646.6	56.5055	2.74386	0.464334	5.90923	3.43712e-09	3.49112e-08
ENSG00000134057.10	634.954	1.46688	0.248235	5.90925	3.43677e-09	3.49112e-08
ENSG00000169230.5	3855.79	0.852202	0.144247	5.90792	3.46444e-09	3.51709e-08
ENSG00000105374.5	103.716	3.43176	0.581171	5.9049	3.52857e-09	3.58038e-08
ENSG00000130201.3	47.101	1.28408	0.217478	5.90442	3.53882e-09	3.58896e-08
ENSG00000138642.10	618.468	2.13197	0.361279	5.90117	3.60943e-09	3.64949e-08
ENSG00000033100.10	978.823	0.634084	0.107472	5.9	3.63491e-09	3.67155e-08
ENSG00000109919.5	2051.4	0.516024	0.0874873	5.89828	3.67317e-09	3.70749e-08
ENSG00000234224.1	8.59	5.73995	0.973488	5.89627	3.71801e-09	3.74794e-08
ENSG00000108518.7	10918.5	0.825294	0.140079	5.89165	3.82356e-09	3.8466e-08
ENSG00000161921.10	944.365	1.1943	0.202771	5.8899	3.86419e-09	3.88552e-08
ENSG00000244122.2	1211.34	2.33139	0.395837	5.88978	3.86716e-09	3.88656e-08
ENSG00000138180.11	206.456	1.41201	0.239928	5.88517	3.97651e-09	3.98845e-08
ENSG00000145287.6	79.9431	1.98239	0.336957	5.8832	4.02405e-09	4.03411e-08
ENSG00000058262.5	5977.16	0.629787	0.107076	5.88171	4.06044e-09	4.06653e-08
ENSG00000167397.10	1505.75	1.16914	0.198932	5.87711	4.17498e-09	4.17915e-08
ENSG00000173821.15	3398.34	1.08762	0.185121	5.87519	4.22352e-09	4.22352e-08
ENSG00000071127.12	6044.53	0.913508	0.155505	5.87447	4.2419e-09	4.23978e-08
ENSG00000184261.4	8.773	3.10794	0.52943	5.87035	4.34883e-09	4.34233e-08
ENSG00000205020.7	54.2009	4.18088	0.712317	5.8694	4.37366e-09	4.36277e-08
ENSG00000204613.6	94.5956	2.92215	0.498236	5.865	4.49142e-09	4.47801e-08
ENSG00000113555.4	85.5063	1.93711	0.330326	5.86424	4.51191e-09	4.4962e-08
ENSG00000138080.9	153.885	2.22264	0.379089	5.8631	4.54292e-09	4.52036e-08
ENSG00000159733.9	279.265	0.786157	0.134128	5.86123	4.59454e-09	4.5672e-08
ENSG00000083444.12	1152.18	1.02646	0.175131	5.86109	4.59836e-09	4.56873e-08
ENSG00000197459.2	13.7223	2.29255	0.391273	5.8592	4.65105e-09	4.6165e-08
ENSG00000174130.8	84.3937	1.25142	0.213676	5.85663	4.72357e-09	4.68152e-08
ENSG00000110077.10	458.606	2.34791	0.40106	5.85426	4.79148e-09	4.74179e-08
ENSG00000204610.8	59.699	2.67145	0.456337	5.85413	4.79509e-09	4.74302e-08
ENSG00000110031.8	275.041	1.53131	0.261602	5.85359	4.81084e-09	4.75626e-08
ENSG00000107798.13	822.81	0.979878	0.16761	5.84619	5.0297e-09	4.96039e-08
ENSG00000162745.6	334.397	2.72112	0.465527	5.84524	5.05851e-09	4.98353e-08
ENSG00000167850.3	19.86	2.61699	0.447712	5.84527	5.05751e-09	4.98353e-08
ENSG00000145901.10	2555.65	1.04882	0.179461	5.84427	5.08787e-09	5.0079e-08
ENSG00000145623.8	1315.94	1.18068	0.202165	5.84017	5.21462e-09	5.13014e-08
ENSG00000088882.7	329.005	3.07243	0.526181	5.83911	5.24809e-09	5.16053e-08
ENSG00000131459.8	205.378	2.24728	0.384876	5.83896	5.25265e-09	5.16249e-08
ENSG00000112115.5	7.24328	6.34736	1.08729	5.83779	5.28988e-09	5.19653e-08
ENSG00000164403.10	73.0811	1.58661	0.2718	5.83742	5.3015e-09	5.20539e-08
ENSG00000099999.10	158.306	0.828151	0.141932	5.83484	5.38412e-09	5.28134e-08
ENSG00000186583.7	2.77302	5.03903	0.863942	5.8326	5.45708e-09	5.34506e-08
ENSG00000130813.13	1009.48	1.0042	0.172207	5.83137	5.49729e-09	5.37656e-08
ENSG00000204267.9	2211.79	1.29406	0.221933	5.83083	5.5152e-09	5.38619e-08
ENSG00000171049.8	50.7659	2.84582	0.48809	5.83054	5.52492e-09	5.39305e-08
ENSG00000196652.7	307.917	0.580995	0.0996861	5.82824	5.60144e-09	5.45711e-08
ENSG00000205502.3	49.1338	2.00992	0.345088	5.82437	5.73283e-09	5.58241e-08
ENSG00000157827.15	729.199	1.82174	0.312803	5.82392	5.74838e-09	5.59483e-08
ENSG00000216490.3	3308.67	1.75559	0.301538	5.82212	5.81061e-09	5.65266e-08
ENSG00000211942.2	21.285	6.98517	1.19988	5.82153	5.83102e-09	5.66975e-08
ENSG00000108798.4	155.75	1.82979	0.314359	5.8207	5.86018e-09	5.69535e-08
ENSG00000196839.8	240.35	1.32983	0.228502	5.81979	5.89215e-09	5.72363e-08
ENSG00000048462.6	23.8202	3.5075	0.602729	5.81937	5.90711e-09	5.7354e-08
ENSG00000243811.3	62.3092	1.50783	0.259126	5.81889	5.92402e-09	5.74902e-08
ENSG00000134321.7	165.856	2.57044	0.441771	5.8185	5.93767e-09	5.75949e-08
ENSG00000134940.9	8.73481	3.4709	0.596626	5.81755	5.97174e-09	5.78693e-08
ENSG00000129277.9	108.492	3.74579	0.644019	5.81627	6.01761e-09	5.82574e-08
ENSG00000113532.8	119.008	1.83627	0.315839	5.81393	6.10245e-09	5.90218e-08
ENSG00000007933.8	28.9361	2.72094	0.468122	5.81246	6.156e-09	5.94536e-08
ENSG00000015133.14	698.829	0.957843	0.164888	5.80905	6.28291e-09	6.06208e-08
ENSG00000166523.3	183.036	3.37945	0.581878	5.80782	6.32902e-09	6.1007e-08
ENSG00000131480.4	48.4633	1.26211	0.217312	5.80784	6.32838e-09	6.1007e-08
ENSG00000128284.15	775.451	1.89616	0.326615	5.80549	6.41791e-09	6.18044e-08
ENSG00000145113.17	67.504	6.22914	1.07328	5.80384	6.48139e-09	6.23558e-08
ENSG00000101265.11	536.564	1.56633	0.269891	5.80355	6.49259e-09	6.24335e-08
ENSG00000072135.8	780.867	0.824375	0.14211	5.80096	6.59353e-09	6.33434e-08
ENSG00000145050.11	1814.03	0.911454	0.157166	5.79931	6.65873e-09	6.39391e-08
ENSG00000163563.7	285.54	2.09435	0.361381	5.79541	6.81564e-09	6.53519e-08
ENSG00000153563.11	80.6189	2.37328	0.409752	5.792	6.95518e-09	6.65943e-08
ENSG00000168071.17	725.302	1.89298	0.327076	5.78758	7.14072e-09	6.83055e-08
ENSG00000186474.11	198.327	6.09005	1.05233	5.78719	7.15731e-09	6.84315e-08
ENSG00000126264.5	112.461	2.00639	0.346712	5.78691	7.16925e-09	6.8513e-08
ENSG00000119922.7	263.706	1.98166	0.342475	5.78629	7.19577e-09	6.87009e-08
ENSG00000047621.7	490.081	0.604997	0.104586	5.78466	7.26596e-09	6.9338e-08
ENSG00000143179.8	550.46	0.933725	0.161495	5.78177	7.39207e-09	7.04074e-08
ENSG00000019169.9	173.881	2.80182	0.484736	5.7801	7.46572e-09	7.10751e-08
ENSG00000184060.6	1094.83	1.33632	0.231243	5.77885	7.52125e-09	7.15697e-08
ENSG00000256646.3	484.757	0.765865	0.132642	5.77393	7.74414e-09	7.35859e-08
ENSG00000091879.9	147.79	1.78561	0.309303	5.77301	7.78687e-09	7.39569e-08
ENSG00000177272.7	10.8503	3.74985	0.64961	5.77246	7.81217e-09	7.41268e-08
ENSG00000119408.12	166.508	1.87057	0.324366	5.76685	8.07682e-09	7.64932e-08
ENSG00000247077.2	806.703	0.806865	0.140115	5.75859	8.48184e-09	8.00264e-08
ENSG00000099937.6	7.2046	3.90247	0.677752	5.75795	8.51401e-09	8.02921e-08
ENSG00000054116.7	1882.83	0.387965	0.0673808	5.7578	8.52186e-09	8.03284e-08
ENSG00000100298.11	9.86772	3.4324	0.59635	5.75569	8.6291e-09	8.1301e-08
ENSG00000092929.7	540.784	1.41639	0.246113	5.75504	8.66201e-09	8.15344e-08
ENSG00000137776.12	3558.74	0.443968	0.0771433	5.75511	8.65854e-09	8.15344e-08
ENSG00000164096.10	4472.34	0.739982	0.128603	5.75402	8.71468e-09	8.19917e-08
ENSG00000077549.13	4260.61	0.467669	0.0812897	5.75312	8.76132e-09	8.23918e-08
ENSG00000197253.9	492.705	3.07566	0.534671	5.75244	8.79637e-09	8.26825e-08
ENSG00000177191.2	170.513	1.3871	0.241204	5.75073	8.88613e-09	8.34871e-08
ENSG00000124203.5	23.6599	2.56546	0.446349	5.74765	9.04918e-09	8.48996e-08
ENSG00000223350.2	28.3939	8.18142	1.42358	5.74708	9.07997e-09	8.51486e-08
ENSG00000072858.6	55.2811	1.97348	0.343747	5.7411	9.40636e-09	8.80858e-08
ENSG00000115267.5	659.487	1.41026	0.2458	5.73743	9.61212e-09	8.99285e-08
ENSG00000132819.12	222.556	0.897931	0.156542	5.73606	9.69062e-09	9.05784e-08
ENSG00000129667.8	1581.34	0.973502	0.169745	5.73509	9.74604e-09	9.10115e-08
ENSG00000061656.5	41.2599	2.95801	0.516032	5.73222	9.91271e-09	9.24647e-08
ENSG00000167207.7	1449.16	1.21671	0.212261	5.73217	9.91551e-09	9.24647e-08
ENSG00000014216.11	6517.84	0.759044	0.13245	5.73082	9.99489e-09	9.31183e-08
ENSG00000183813.6	50.0145	1.52631	0.266349	5.73052	1.00125e-08	9.32389e-08
ENSG00000145685.9	351.726	1.95685	0.341509	5.73	1.00432e-08	9.3438e-08
ENSG00000163421.4	44.7299	4.84272	0.845184	5.72978	1.00563e-08	9.35168e-08
ENSG00000160185.9	26.1403	2.7952	0.487969	5.72824	1.01478e-08	9.42367e-08
ENSG00000106952.3	13.9399	2.72058	0.475131	5.72597	1.02845e-08	9.5373e-08
ENSG00000111799.16	1079.16	1.84993	0.323345	5.72122	1.05762e-08	9.78066e-08
ENSG00000241244.1	8.91777	7.23805	1.26529	5.72048	1.06225e-08	9.81898e-08
ENSG00000127954.8	1557.88	1.91405	0.33466	5.71939	1.06905e-08	9.8773e-08
ENSG00000139547.6	363.647	1.55624	0.272149	5.71832	1.07583e-08	9.93535e-08
ENSG00000140451.8	124.19	1.69468	0.296391	5.71771	1.07972e-08	9.96205e-08
ENSG00000028116.12	463.458	0.971577	0.169923	5.71774	1.07952e-08	9.96205e-08
ENSG00000121380.8	12.2462	3.89935	0.682244	5.71548	1.09397e-08	1.00796e-07
ENSG00000136720.6	1233.63	0.859678	0.150411	5.71553	1.0936e-08	1.00796e-07
ENSG00000112116.9	9.98629	6.18377	1.08252	5.71239	1.11397e-08	1.02404e-07
ENSG00000075420.8	513.288	1.39813	0.244823	5.71077	1.12467e-08	1.03239e-07
ENSG00000124608.4	625.412	0.818401	0.143317	5.71043	1.12689e-08	1.03354e-07
ENSG00000211455.3	974.18	1.4372	0.251757	5.7087	1.13844e-08	1.04318e-07
ENSG00000166847.5	1776.62	0.449655	0.0787745	5.70814	1.14221e-08	1.04615e-07
ENSG00000244509.3	528.742	0.898627	0.157493	5.70581	1.15791e-08	1.06006e-07
ENSG00000117322.12	5.65113	5.69672	0.998438	5.70563	1.15912e-08	1.06067e-07
ENSG00000102904.10	47.5567	1.30285	0.228409	5.70403	1.17009e-08	1.07022e-07
ENSG00000198216.6	9.63611	3.70933	0.650529	5.70202	1.18396e-08	1.08143e-07
ENSG00000155629.10	177.983	2.41961	0.424598	5.69859	1.208e-08	1.10188e-07
ENSG00000213024.6	1393.05	0.650013	0.11412	5.69588	1.22734e-08	1.11749e-07
ENSG00000120889.8	678.663	1.33911	0.235162	5.69438	1.23818e-08	1.12633e-07
ENSG00000111537.4	13.5966	4.97634	0.873921	5.69427	1.239e-08	1.12657e-07
ENSG00000211974.2	131.822	8.07287	1.41884	5.68975	1.27224e-08	1.15469e-07
ENSG00000177963.8	1999.54	0.383679	0.0674467	5.68862	1.2807e-08	1.16185e-07
ENSG00000073861.2	19.2364	3.16682	0.55676	5.68795	1.28577e-08	1.16539e-07
ENSG00000129465.11	486.294	0.751279	0.132081	5.68801	1.28528e-08	1.16539e-07
ENSG00000164062.8	1922.97	0.51447	0.0904615	5.68718	1.29158e-08	1.17013e-07
ENSG00000133884.5	740.58	0.447524	0.0786956	5.68677	1.29465e-08	1.17238e-07
ENSG00000116962.10	365.312	1.88374	0.331546	5.68169	1.33371e-08	1.20612e-07
ENSG00000131095.7	15.7071	1.86827	0.32886	5.68105	1.33872e-08	1.20956e-07
ENSG00000099194.5	2702.7	1.77103	0.311741	5.6811	1.33829e-08	1.20956e-07
ENSG00000095970.12	29.5243	4.05176	0.713243	5.68076	1.341e-08	1.21107e-07
ENSG00000165246.8	25.049	9.24886	1.6294	5.67625	1.37681e-08	1.24062e-07
ENSG00000211900.2	31.8933	9.16095	1.61403	5.67581	1.3803e-08	1.2432e-07
ENSG00000128250.5	3.21043	5.4645	0.962881	5.67516	1.38559e-08	1.24741e-07
ENSG00000166340.10	2548.17	0.599866	0.105706	5.67487	1.38792e-08	1.24894e-07
ENSG00000174004.5	52.4863	1.91518	0.337611	5.67273	1.40537e-08	1.26408e-07
ENSG00000183508.4	312.636	2.58817	0.456265	5.67252	1.40715e-08	1.26511e-07
ENSG00000213578.4	101.592	2.27634	0.401313	5.67223	1.40951e-08	1.26667e-07
ENSG00000165934.8	1157.9	0.76248	0.134444	5.67135	1.41676e-08	1.27204e-07
ENSG00000075884.8	103.106	1.99963	0.35262	5.67079	1.42144e-08	1.27567e-07
ENSG00000152128.13	10.7856	3.54752	0.625654	5.6701	1.42713e-08	1.2802e-07
ENSG00000131400.3	153.014	1.55189	0.273919	5.6655	1.46595e-08	1.31209e-07
ENSG00000087589.12	38.2444	2.22655	0.393273	5.6616	1.49967e-08	1.34107e-07
ENSG00000144843.7	108.12	1.48554	0.262526	5.65864	1.52573e-08	1.36316e-07
ENSG00000211952.2	29.9628	8.05195	1.42305	5.65825	1.52922e-08	1.36567e-07
ENSG00000064989.8	227.73	1.69201	0.299044	5.65808	1.53072e-08	1.36579e-07
ENSG00000233276.2	1998.68	1.29978	0.229718	5.65815	1.53013e-08	1.36579e-07
ENSG00000163947.7	691.279	0.821062	0.145144	5.65687	1.54157e-08	1.37363e-07
ENSG00000163933.5	442.121	0.584596	0.103366	5.6556	1.55304e-08	1.38324e-07
ENSG00000148459.11	117.371	1.05723	0.186945	5.65528	1.55588e-08	1.38516e-07
ENSG00000204209.6	1518.21	0.400269	0.0708153	5.65229	1.58321e-08	1.40886e-07
ENSG00000140368.8	157.82	1.92133	0.340028	5.6505	1.59978e-08	1.42297e-07
ENSG00000100644.12	2735.32	1.7188	0.304269	5.64896	1.61418e-08	1.43324e-07
ENSG00000100554.7	1870.06	0.607319	0.107545	5.64714	1.63142e-08	1.4479e-07
ENSG00000090376.4	214.053	1.55118	0.27474	5.64598	1.64239e-08	1.45635e-07
ENSG00000010539.7	196.412	0.84136	0.149053	5.64471	1.6546e-08	1.46653e-07
ENSG00000226777.3	30.1681	5.4711	0.969461	5.64344	1.66685e-08	1.47608e-07
ENSG00000148834.8	1289.17	1.14121	0.202224	5.6433	1.66826e-08	1.47667e-07
ENSG00000184640.13	3729.31	0.996693	0.176686	5.64104	1.69025e-08	1.49548e-07
ENSG00000091844.3	25.4389	1.97864	0.351029	5.63668	1.73356e-08	1.53177e-07
ENSG00000143799.8	1683.02	0.606112	0.107552	5.63551	1.74539e-08	1.54154e-07
ENSG00000167645.12	493.008	0.767981	0.136301	5.63446	1.75606e-08	1.55029e-07
ENSG00000227191.2	41.8112	2.74813	0.487873	5.63288	1.7722e-08	1.56385e-07
ENSG00000159753.9	83.4143	2.06665	0.366903	5.63269	1.77425e-08	1.56496e-07
ENSG00000163507.9	81.3273	1.47925	0.262671	5.63157	1.78579e-08	1.57445e-07
ENSG00000130818.6	232.118	1.53214	0.272106	5.63068	1.79504e-08	1.58191e-07
ENSG00000137486.12	678.152	0.81416	0.14462	5.62966	1.80562e-08	1.59053e-07
ENSG00000183431.7	1959.15	0.408504	0.072575	5.62871	1.81559e-08	1.59791e-07
ENSG00000176788.7	501.556	1.57487	0.279913	5.62627	1.8415e-08	1.61787e-07
ENSG00000187554.7	140.458	1.26486	0.224818	5.62615	1.84281e-08	1.61831e-07
ENSG00000130066.12	5707.4	1.85512	0.329798	5.62503	1.85471e-08	1.62805e-07
ENSG00000059378.8	1228.63	1.07718	0.191517	5.62447	1.86076e-08	1.63264e-07
ENSG00000167851.9	189.616	1.98113	0.352246	5.62429	1.86269e-08	1.63291e-07
ENSG00000123342.11	347.505	1.72453	0.306696	5.62293	1.87747e-08	1.64371e-07
ENSG00000116191.13	1233.3	0.898412	0.159842	5.62063	1.90257e-08	1.66423e-07
ENSG00000171700.9	220.129	1.03207	0.183647	5.61984	1.91132e-08	1.67042e-07
ENSG00000154165.3	4.76456	5.03351	0.895805	5.61898	1.92087e-08	1.67804e-07
ENSG00000070882.8	1387.62	1.17632	0.209421	5.61702	1.94284e-08	1.69575e-07
ENSG00000211714.3	5.74549	3.79107	0.675113	5.61546	1.96039e-08	1.70958e-07
ENSG00000002834.13	2452.93	0.621238	0.110653	5.6143	1.97364e-08	1.72039e-07
ENSG00000013563.9	512.274	0.925759	0.164928	5.6131	1.98738e-08	1.73161e-07
ENSG00000251039.2	20.4674	8.1268	1.44786	5.61296	1.98899e-08	1.73226e-07
ENSG00000155269.7	14.7923	6.06404	1.08047	5.61242	1.99512e-08	1.7361e-07
ENSG00000078589.8	13.9346	2.30982	0.411552	5.61247	1.99461e-08	1.7361e-07
ENSG00000113387.7	3241.52	0.985283	0.175645	5.60952	2.02888e-08	1.76394e-07
ENSG00000102445.14	116.468	2.85607	0.509157	5.60942	2.03007e-08	1.76421e-07
ENSG00000165181.12	144.297	1.70106	0.303307	5.60837	2.04244e-08	1.77418e-07
ENSG00000167536.9	322.843	1.04539	0.186457	5.60663	2.06305e-08	1.79054e-07
ENSG00000186603.4	29.6395	1.47525	0.263187	5.60531	2.07885e-08	1.80269e-07
ENSG00000030582.12	11602.1	1.30628	0.233076	5.60455	2.08793e-08	1.80978e-07
ENSG00000171793.9	814.48	1.01339	0.180825	5.60425	2.09158e-08	1.81216e-07
ENSG00000142661.14	257.471	1.42853	0.254926	5.60371	2.09808e-08	1.81622e-07
ENSG00000136448.7	2304.96	0.438381	0.0782357	5.60334	2.10264e-08	1.81938e-07
ENSG00000243509.4	153.374	2.28865	0.408898	5.59711	2.1795e-08	1.88264e-07
ENSG00000140557.7	10.1899	4.10964	0.735103	5.59055	2.26346e-08	1.95012e-07
ENSG00000006114.11	991.611	0.742763	0.132907	5.58859	2.28915e-08	1.97056e-07
ENSG00000183010.12	186.198	1.24853	0.223524	5.58565	2.3283e-08	2.00168e-07
ENSG00000272636.1	52.073	2.77185	0.49649	5.58289	2.3656e-08	2.032e-07
ENSG00000180539.4	25.0109	1.48839	0.26662	5.58245	2.37156e-08	2.03625e-07
ENSG00000110944.4	14.9582	2.58385	0.462969	5.58103	2.39094e-08	2.05113e-07
ENSG00000158089.10	97.7664	1.58667	0.284338	5.58023	2.40197e-08	2.05971e-07
ENSG00000092199.13	8980.32	0.635481	0.113933	5.57767	2.43759e-08	2.08847e-07
ENSG00000167130.13	475.711	0.588243	0.10548	5.57679	2.44996e-08	2.09817e-07
ENSG00000143549.15	6093.82	0.631358	0.113218	5.57647	2.4545e-08	2.10116e-07
ENSG00000141527.12	2080.71	1.2833	0.230167	5.5755	2.46819e-08	2.11108e-07
ENSG00000248099.3	7.18691	3.54141	0.635333	5.5741	2.48814e-08	2.12542e-07
ENSG00000117152.9	15.8114	3.76246	0.675007	5.57396	2.49015e-08	2.12616e-07
ENSG00000179772.6	10.8014	3.00438	0.539009	5.57389	2.49113e-08	2.12616e-07
ENSG00000139182.9	1119.86	1.0129	0.181814	5.5711	2.53136e-08	2.15957e-07
ENSG00000229644.4	629.323	3.0856	0.554282	5.56684	2.59403e-08	2.21116e-07
ENSG00000107719.8	400.673	1.13204	0.203361	5.56667	2.59657e-08	2.21238e-07
ENSG00000134259.3	16.5041	2.05473	0.3692	5.56537	2.61595e-08	2.22795e-07
ENSG00000172731.9	321.007	1.92094	0.345208	5.56459	2.62776e-08	2.23706e-07
ENSG00000188130.9	60.1639	1.6786	0.30178	5.56234	2.66184e-08	2.26511e-07
ENSG00000166825.9	590.141	1.96195	0.352782	5.56136	2.67678e-08	2.27685e-07
ENSG00000087303.12	122.082	2.64134	0.475163	5.55882	2.71609e-08	2.30442e-07
ENSG00000187862.7	5.00026	4.2791	0.769831	5.5585	2.7211e-08	2.30747e-07
ENSG00000134830.3	59.3195	1.20406	0.216624	5.55832	2.72386e-08	2.30808e-07
ENSG00000048140.13	1104.46	0.651875	0.117303	5.55717	2.74185e-08	2.32234e-07
ENSG00000139173.5	535.76	0.721439	0.129836	5.55654	2.75168e-08	2.32935e-07
ENSG00000093000.14	1815.68	0.526884	0.0948663	5.55396	2.7927e-08	2.36142e-07
ENSG00000115165.5	210.562	1.86627	0.336085	5.55297	2.80863e-08	2.37389e-07
ENSG00000134326.7	91.2488	2.77212	0.500051	5.54366	2.96208e-08	2.49727e-07
ENSG00000105641.3	21.2028	1.71397	0.309384	5.53995	3.02558e-08	2.54866e-07
ENSG00000134285.6	553.159	1.37742	0.248761	5.53711	3.07498e-08	2.58484e-07
ENSG00000188215.5	728.195	1.31724	0.238044	5.53358	3.13762e-08	2.63198e-07
ENSG00000183473.5	3.53206	5.22843	0.945047	5.53245	3.15789e-08	2.64787e-07
ENSG00000151917.13	30.1492	2.32877	0.420962	5.53203	3.1655e-08	2.65314e-07
ENSG00000138795.5	121.676	1.45697	0.263406	5.53126	3.17931e-08	2.66249e-07
ENSG00000172575.7	844.816	1.22265	0.221041	5.53131	3.1784e-08	2.66249e-07
ENSG00000211599.2	6.40565	6.05666	1.09687	5.52177	3.35608e-08	2.80467e-07
ENSG00000101445.5	148.989	1.70053	0.308191	5.51777	3.43319e-08	2.86791e-07
ENSG00000136630.11	101.305	1.72305	0.312282	5.51761	3.43632e-08	2.86933e-07
ENSG00000150637.4	12.4771	3.31176	0.601045	5.51	3.58836e-08	2.9913e-07
ENSG00000163874.8	2924.75	1.62942	0.295766	5.50914	3.60598e-08	3.00348e-07
ENSG00000135916.11	434.088	1.69489	0.307917	5.50438	3.70463e-08	3.08053e-07
ENSG00000081059.15	142.888	1.1566	0.210175	5.50304	3.73299e-08	3.10026e-07
ENSG00000129187.10	1308.76	0.734132	0.133443	5.50145	3.7669e-08	3.12583e-07
ENSG00000231292.5	13.7111	3.98392	0.724361	5.4999	3.79996e-08	3.15065e-07
ENSG00000126246.5	196.218	1.28758	0.234211	5.4975	3.85218e-08	3.1913e-07
ENSG00000075673.7	1333.08	3.33809	0.607263	5.49695	3.86412e-08	3.19987e-07
ENSG00000270472.1	17.2587	8.19861	1.4917	5.49616	3.88157e-08	3.213e-07
ENSG00000162927.9	111.839	1.03216	0.187842	5.49484	3.91072e-08	3.23445e-07
ENSG00000113712.12	11806.5	0.666657	0.121347	5.49381	3.93344e-08	3.2519e-07
ENSG00000188404.4	229.712	3.22911	0.58788	5.49281	3.95594e-08	3.26646e-07
ENSG00000127191.13	471.135	0.657809	0.119764	5.49252	3.96235e-08	3.27041e-07
ENSG00000120254.11	312.532	1.61247	0.29376	5.48907	4.0405e-08	3.32942e-07
ENSG00000117984.8	15686.3	1.36734	0.249228	5.4863	4.10428e-08	3.37643e-07
ENSG00000108700.4	70.0915	3.06866	0.559404	5.48559	4.12097e-08	3.38876e-07
ENSG00000130755.8	401.881	2.14189	0.390497	5.48502	4.13427e-08	3.39831e-07
ENSG00000185306.8	125.002	1.43839	0.262303	5.48368	4.16569e-08	3.42273e-07
ENSG00000173200.8	171.495	1.55029	0.282731	5.48327	4.17536e-08	3.42927e-07
ENSG00000077984.4	153.237	2.42109	0.441658	5.48183	4.20956e-08	3.45453e-07
ENSG00000173110.6	923.062	1.44031	0.26274	5.48187	4.20842e-08	3.45453e-07
ENSG00000100439.6	774.058	0.925113	0.168766	5.48164	4.21409e-08	3.45683e-07
ENSG00000105355.4	3516.8	0.60039	0.109538	5.4811	4.22683e-08	3.46587e-07
ENSG00000175793.10	52665.1	1.27031	0.231769	5.48093	4.231e-08	3.46787e-07
ENSG00000102265.7	2366.48	2.05509	0.37499	5.48039	4.2439e-08	3.47701e-07
ENSG00000115085.9	174.738	1.82499	0.333094	5.47891	4.27963e-08	3.50343e-07
ENSG00000067048.12	345.245	8.61996	1.57338	5.47863	4.28638e-08	3.50752e-07
ENSG00000087586.13	194.995	1.39818	0.255345	5.47564	4.35938e-08	3.56514e-07
ENSG00000149380.7	26.2125	2.59854	0.474755	5.47343	4.41412e-08	3.60615e-07
ENSG00000100418.7	1345.21	0.457153	0.0835893	5.46903	4.52493e-08	3.69367e-07
ENSG00000103888.11	547.352	1.90891	0.349222	5.46617	4.59851e-08	3.7522e-07
ENSG00000117280.8	310.575	1.00995	0.184845	5.46374	4.66199e-08	3.80245e-07
ENSG00000184432.5	2856.67	0.578375	0.105862	5.46349	4.66861e-08	3.8063e-07
ENSG00000142621.15	19.5661	2.15361	0.394454	5.45971	4.76911e-08	3.88508e-07
ENSG00000139233.2	624.364	0.525298	0.0962224	5.45921	4.7825e-08	3.89283e-07
ENSG00000182240.11	678.994	1.02143	0.187119	5.45874	4.79533e-08	3.90168e-07
ENSG00000170265.7	716.892	0.845769	0.154953	5.45823	4.80913e-08	3.91132e-07
ENSG00000108417.3	23.691	5.71977	1.04855	5.45492	4.89944e-08	3.97832e-07
ENSG00000113761.7	367.289	0.471711	0.0864722	5.45506	4.89565e-08	3.97832e-07
ENSG00000124107.5	9020.55	1.85436	0.340087	5.45259	4.96407e-08	4.02753e-07
ENSG00000119321.4	2023.44	0.527497	0.0967475	5.45231	4.9719e-08	4.03225e-07
ENSG00000060982.10	96.1717	1.78262	0.327076	5.45017	5.03214e-08	4.07781e-07
ENSG00000105771.9	464.33	0.80864	0.148411	5.44864	5.07573e-08	4.11147e-07
ENSG00000211898.3	48.4407	7.1925	1.32112	5.44423	5.20286e-08	4.21104e-07
ENSG00000184208.10	447.937	0.77712	0.142774	5.44301	5.23869e-08	4.23832e-07
ENSG00000269636.1	203.51	1.86549	0.342774	5.44232	5.25923e-08	4.25323e-07
ENSG00000242534.2	82.5806	6.91197	1.27033	5.44109	5.29551e-08	4.28084e-07
ENSG00000154914.12	192.849	1.43851	0.264537	5.43784	5.39298e-08	4.35436e-07
ENSG00000065600.8	159.757	0.870071	0.16001	5.43761	5.4001e-08	4.35696e-07
ENSG00000111602.7	629.511	0.823085	0.151371	5.43752	5.40272e-08	4.35696e-07
ENSG00000088826.13	1300.15	1.79762	0.330654	5.43655	5.43207e-08	4.37711e-07
ENSG00000211652.2	72.417	7.47252	1.37491	5.43492	5.48198e-08	4.41421e-07
ENSG00000196189.8	2118.99	0.642707	0.118255	5.43491	5.48252e-08	4.41421e-07
ENSG00000011007.8	2029.98	0.64454	0.118604	5.43439	5.49853e-08	4.42532e-07
ENSG00000198858.5	1966.85	0.887118	0.163291	5.43276	5.54903e-08	4.46418e-07
ENSG00000108342.8	73.8892	4.95913	0.912839	5.43265	5.55235e-08	4.46505e-07
ENSG00000103855.13	946.277	1.06558	0.196207	5.43088	5.60775e-08	4.50599e-07
ENSG00000204614.4	3.76404	5.11484	0.941905	5.43031	5.62551e-08	4.51845e-07
ENSG00000103653.12	1289.02	0.847924	0.156183	5.42904	5.66593e-08	4.54909e-07
ENSG00000124813.16	111.084	1.70028	0.313422	5.42489	5.79917e-08	4.65048e-07
ENSG00000185201.12	1828.83	2.11845	0.390518	5.42471	5.80485e-08	4.65316e-07
ENSG00000130303.8	668.154	2.55696	0.471433	5.4238	5.83438e-08	4.67497e-07
ENSG00000147044.16	851.95	0.95412	0.176004	5.42101	5.92623e-08	4.74667e-07
ENSG00000237683.5	3684.75	1.17389	0.216605	5.4195	5.9767e-08	4.78327e-07
ENSG00000137573.9	284.544	2.49774	0.460928	5.41895	5.99498e-08	4.79407e-07
ENSG00000067992.8	144.429	1.0161	0.187559	5.41751	6.04355e-08	4.83098e-07
ENSG00000168439.12	2797.1	0.481399	0.0889011	5.41499	6.12923e-08	4.89362e-07
ENSG00000023902.9	494.583	1.7624	0.325582	5.41307	6.19545e-08	4.94255e-07
ENSG00000119760.11	1309.59	0.435393	0.0804398	5.41265	6.20972e-08	4.94999e-07
ENSG00000099998.13	228.048	1.98798	0.367589	5.40815	6.36804e-08	5.07216e-07
ENSG00000164087.3	139.399	0.91758	0.169708	5.40682	6.41525e-08	5.10571e-07
ENSG00000175048.12	270.819	1.43958	0.266442	5.40298	6.55422e-08	5.21216e-07
ENSG00000105220.10	4356.24	0.637534	0.118028	5.40153	6.60735e-08	5.25233e-07
ENSG00000099282.5	237.129	1.25332	0.232161	5.39851	6.71962e-08	5.33735e-07
ENSG00000116151.9	114.501	1.03956	0.192605	5.39737	6.76254e-08	5.36718e-07
ENSG00000124570.13	2028.75	0.964234	0.178673	5.39664	6.78993e-08	5.38678e-07
ENSG00000175264.3	41.4944	2.20113	0.408206	5.3922	6.96009e-08	5.51741e-07
ENSG00000141503.11	10129.2	0.896916	0.166366	5.39123	6.99768e-08	5.54283e-07
ENSG00000140332.11	2583.84	1.11849	0.207514	5.38996	7.04736e-08	5.57777e-07
ENSG00000106868.12	110.596	1.6073	0.298334	5.3876	7.14036e-08	5.64691e-07
ENSG00000211649.2	50.038	7.21919	1.33999	5.38751	7.14387e-08	5.64746e-07
ENSG00000120280.5	41.4558	1.72514	0.320226	5.38725	7.15451e-08	5.65364e-07
ENSG00000095752.2	60.4843	1.59972	0.297013	5.38602	7.20347e-08	5.68785e-07
ENSG00000188315.3	612.378	0.795384	0.147706	5.38492	7.24769e-08	5.71601e-07
ENSG00000004897.7	894.004	0.691475	0.128492	5.38146	7.38856e-08	5.81794e-07
ENSG00000113552.11	633.581	0.559991	0.1041	5.37934	7.47582e-08	5.88204e-07
ENSG00000177374.8	26.6428	1.82233	0.338989	5.37576	7.62585e-08	5.99537e-07
ENSG00000196735.7	1780.09	1.65684	0.308242	5.37514	7.65213e-08	6.01367e-07
ENSG00000115756.8	395.039	0.979152	0.182169	5.37498	7.6591e-08	6.01679e-07
ENSG00000105137.8	116.634	1.32004	0.24561	5.37454	7.67764e-08	6.029e-07
ENSG00000244682.3	20.1706	2.2734	0.423001	5.37445	7.6815e-08	6.02966e-07
ENSG00000130816.10	1414.11	0.565009	0.105148	5.37346	7.72401e-08	6.05502e-07
ENSG00000213445.4	453.983	0.877821	0.163437	5.37099	7.83036e-08	6.12492e-07
ENSG00000111252.6	306.924	1.56203	0.290901	5.36963	7.88983e-08	6.16556e-07
ENSG00000167797.3	497.158	0.994478	0.185241	5.36857	7.93651e-08	6.19827e-07
ENSG00000088827.8	229.078	2.4081	0.448831	5.36526	8.0831e-08	6.3103e-07
ENSG00000161638.6	892.033	1.88057	0.350617	5.3636	8.15775e-08	6.36114e-07
ENSG00000159131.12	1296.5	0.63933	0.119198	5.36361	8.15762e-08	6.36114e-07
ENSG00000100612.9	1247.79	1.27601	0.23807	5.35981	8.33074e-08	6.49098e-07
ENSG00000134640.2	4.14463	4.78105	0.893149	5.35303	8.64932e-08	6.72091e-07
ENSG00000101307.11	63.5775	2.7768	0.518793	5.35242	8.67868e-08	6.74112e-07
ENSG00000226979.4	15.8362	2.80364	0.5239	5.35147	8.72429e-08	6.76605e-07
ENSG00000188389.6	14.7463	3.00578	0.561766	5.35058	8.76731e-08	6.79678e-07
ENSG00000154978.8	767.884	1.29767	0.24267	5.34746	8.91972e-08	6.91227e-07
ENSG00000173598.9	1598.37	0.950143	0.177716	5.34641	8.97155e-08	6.9473e-07
ENSG00000232869.2	5.15412	3.57202	0.668585	5.34266	9.15936e-08	7.08701e-07
ENSG00000074660.11	251.546	1.32707	0.248423	5.34199	9.19328e-08	7.11051e-07
ENSG00000186567.8	988.456	0.934089	0.174963	5.33877	9.35774e-08	7.23213e-07
ENSG00000239819.1	9.42864	6.84978	1.28315	5.33824	9.38545e-08	7.25075e-07
ENSG00000087086.9	17808	1.74117	0.32624	5.33708	9.44564e-08	7.29163e-07
ENSG00000188613.5	73.4064	1.88384	0.353284	5.33235	9.69494e-08	7.47543e-07
ENSG00000177463.11	105.715	0.893695	0.167687	5.32954	9.84632e-08	7.5834e-07
ENSG00000137558.3	128.735	3.74404	0.7026	5.32883	9.88471e-08	7.61005e-07
ENSG00000185222.7	739.482	0.742754	0.139408	5.32793	9.93404e-08	7.64509e-07
ENSG00000092871.12	479.065	0.872254	0.163729	5.32743	9.96096e-08	7.66286e-07
ENSG00000174125.3	95.6837	1.88513	0.353869	5.3272	9.97408e-08	7.67001e-07
ENSG00000143319.12	1064.59	0.742415	0.13941	5.32539	1.00738e-07	7.7437e-07
ENSG00000090924.10	648.333	1.76504	0.331857	5.31869	1.04515e-07	8.02479e-07
ENSG00000239511.1	86.2206	2.25855	0.424743	5.31746	1.05227e-07	8.07641e-07
ENSG00000164466.8	692.383	0.957528	0.180085	5.31707	1.05449e-07	8.09034e-07
ENSG00000188095.3	15.9246	1.67012	0.314112	5.31696	1.05513e-07	8.09219e-07
ENSG00000068323.12	1606.23	0.493668	0.0929008	5.31393	1.07285e-07	8.21238e-07
ENSG00000115318.7	70.1123	1.71569	0.322914	5.31315	1.07747e-07	8.24452e-07
ENSG00000172172.3	699.319	0.595279	0.112068	5.31175	1.0858e-07	8.30516e-07
ENSG00000163564.10	25.2132	1.6967	0.319476	5.3109	1.09087e-07	8.33756e-07
ENSG00000170909.9	112.765	1.68418	0.317192	5.30967	1.09824e-07	8.38427e-07
ENSG00000143390.13	892.966	0.865456	0.163051	5.30788	1.10909e-07	8.45744e-07
ENSG00000154016.9	85.8263	2.09307	0.394479	5.30592	1.12105e-07	8.54218e-07
ENSG00000188641.8	375.97	1.27755	0.240786	5.30574	1.1222e-07	8.54762e-07
ENSG00000172183.10	297.017	1.8802	0.354478	5.30413	1.13211e-07	8.61988e-07
ENSG00000007264.9	59.0957	1.8174	0.342826	5.30123	1.15023e-07	8.74783e-07
ENSG00000239998.1	35.1967	2.74109	0.517193	5.29994	1.1584e-07	8.80338e-07
ENSG00000131378.9	423.907	1.72474	0.325511	5.29855	1.16727e-07	8.86061e-07
ENSG00000114374.8	251.747	9.75532	1.84211	5.29573	1.18542e-07	8.99158e-07
ENSG00000110079.12	95.9483	2.55759	0.483052	5.29464	1.19248e-07	9.04174e-07
ENSG00000163468.10	5600.68	0.463174	0.0874876	5.29417	1.19561e-07	9.06207e-07
ENSG00000163959.5	25.4104	1.46368	0.276499	5.29363	1.19913e-07	9.0853e-07
ENSG00000181467.2	856.424	1.12387	0.212321	5.29325	1.2016e-07	9.09709e-07
ENSG00000142102.11	661.066	1.50639	0.284615	5.29272	1.20513e-07	9.11643e-07
ENSG00000069966.14	354.865	0.768873	0.145272	5.29266	1.20552e-07	9.11643e-07
ENSG00000182585.5	293.932	3.38092	0.639297	5.28849	1.23327e-07	9.30877e-07
ENSG00000159720.7	2925.48	0.702541	0.132854	5.28807	1.23617e-07	9.32711e-07
ENSG00000126860.7	114.894	2.00007	0.378298	5.28703	1.24321e-07	9.37317e-07
ENSG00000205220.7	874.678	1.60448	0.303544	5.28582	1.25143e-07	9.4281e-07
ENSG00000163687.9	311.75	1.45371	0.275057	5.28514	1.25607e-07	9.45593e-07
ENSG00000128165.7	54.5609	1.43555	0.271617	5.2852	1.25569e-07	9.45593e-07
ENSG00000104093.9	245.256	1.5456	0.292468	5.28468	1.25925e-07	9.47628e-07
ENSG00000107960.6	496.814	0.683155	0.129307	5.2832	1.26945e-07	9.5495e-07
ENSG00000160654.5	64.6364	1.32395	0.25063	5.28249	1.2744e-07	9.57948e-07
ENSG00000175792.7	746.498	0.584053	0.110617	5.27997	1.29204e-07	9.70479e-07
ENSG00000179674.2	7.90292	3.00955	0.570046	5.27948	1.29554e-07	9.7275e-07
ENSG00000119242.4	320.933	0.920657	0.17452	5.27537	1.32485e-07	9.94012e-07
ENSG00000019582.10	22023	1.59728	0.302906	5.27317	1.34088e-07	1.00491e-06
ENSG00000067221.9	294.578	0.7437	0.141034	5.27319	1.34072e-07	1.00491e-06
ENSG00000132313.10	778.914	0.636591	0.120788	5.2703	1.36199e-07	1.01997e-06
ENSG00000111912.14	1207.24	1.79096	0.33988	5.26939	1.3688e-07	1.02468e-06
ENSG00000134802.13	1034.3	1.04446	0.198305	5.26693	1.38726e-07	1.03695e-06
ENSG00000217555.8	230.691	1.00032	0.18997	5.26569	1.39663e-07	1.04357e-06
ENSG00000172081.9	957.661	0.806605	0.153243	5.26357	1.41284e-07	1.05489e-06
ENSG00000187840.4	488.978	1.32196	0.251372	5.25897	1.44863e-07	1.08081e-06
ENSG00000105889.10	28.1861	2.85079	0.542418	5.2557	1.4746e-07	1.09845e-06
ENSG00000183208.8	18.2649	1.50945	0.287227	5.25523	1.47838e-07	1.10055e-06
ENSG00000089639.6	489.434	0.857738	0.163257	5.25392	1.48899e-07	1.10762e-06
ENSG00000149782.7	1726.62	0.641525	0.122129	5.25285	1.4976e-07	1.1132e-06
ENSG00000067646.7	86.1059	9.78284	1.86295	5.25127	1.51057e-07	1.12201e-06
ENSG00000119487.12	1704.59	0.444252	0.0846201	5.24996	1.52129e-07	1.12914e-06
ENSG00000136040.4	370.28	1.26496	0.241027	5.24823	1.53567e-07	1.13855e-06
ENSG00000185880.8	216.213	1.10203	0.209988	5.24805	1.53721e-07	1.13872e-06
ENSG00000079277.15	897.235	0.693188	0.13209	5.24786	1.53874e-07	1.13914e-06
ENSG00000134684.6	2337.43	0.540989	0.103111	5.24668	1.54864e-07	1.14519e-06
ENSG00000196092.8	31.2947	3.68377	0.702344	5.24496	1.56313e-07	1.15506e-06
ENSG00000134686.12	1160.78	0.762794	0.145508	5.24227	1.5861e-07	1.17117e-06
ENSG00000110719.5	970.603	1.34706	0.257006	5.24135	1.59402e-07	1.17658e-06
ENSG00000089682.12	231.263	0.734822	0.140203	5.24113	1.59596e-07	1.17758e-06
ENSG00000183878.11	161.122	3.35451	0.640382	5.2383	1.6206e-07	1.19488e-06
ENSG00000105427.5	17270.9	1.92358	0.367474	5.23459	1.65349e-07	1.21868e-06
ENSG00000083312.13	1153.87	0.900323	0.171998	5.23449	1.65438e-07	1.21889e-06
ENSG00000112715.16	2080.79	1.46151	0.279357	5.23171	1.6795e-07	1.23649e-06
ENSG00000111913.11	192.419	1.77243	0.33891	5.22978	1.69708e-07	1.2476e-06
ENSG00000159110.15	356.667	1.27748	0.244267	5.22984	1.69659e-07	1.2476e-06
ENSG00000168081.4	18.0889	5.06492	0.968493	5.22969	1.69797e-07	1.24779e-06
ENSG00000213977.3	3176.96	0.783414	0.14994	5.22486	1.7429e-07	1.28034e-06
ENSG00000211721.2	4.92039	4.00179	0.766309	5.22216	1.7685e-07	1.29785e-06
ENSG00000167618.5	2.93675	4.45624	0.85463	5.21424	1.84576e-07	1.35193e-06
ENSG00000079263.14	105.997	1.83292	0.351615	5.21287	1.85941e-07	1.36144e-06
ENSG00000143324.9	444.066	1.09963	0.210956	5.21261	1.86197e-07	1.36282e-06
ENSG00000268864.1	31.3605	1.37705	0.264509	5.20606	1.92894e-07	1.40978e-06
ENSG00000126247.6	3449.41	1.32204	0.254029	5.20428	1.94745e-07	1.42264e-06
ENSG00000134817.9	302.951	2.16995	0.417045	5.20314	1.95946e-07	1.42999e-06
ENSG00000147324.6	994.573	0.794076	0.152635	5.20246	1.96669e-07	1.43423e-06
ENSG00000151012.9	247.877	1.30661	0.251156	5.20237	1.96768e-07	1.43443e-06
ENSG00000211650.2	54.9605	7.12493	1.37017	5.20003	1.99252e-07	1.45095e-06
ENSG00000176422.10	413.164	0.546182	0.105131	5.19528	2.04416e-07	1.48693e-06
ENSG00000057704.6	678.306	0.721153	0.138851	5.1937	2.06153e-07	1.49848e-06
ENSG00000185339.4	212.516	1.69633	0.326628	5.19345	2.06428e-07	1.49993e-06
ENSG00000139329.4	2017.71	2.30307	0.443761	5.18989	2.10415e-07	1.5278e-06
ENSG00000169248.8	107.9	4.7777	0.920636	5.18957	2.1078e-07	1.52934e-06
ENSG00000104518.6	679.607	1.45953	0.28124	5.18961	2.10731e-07	1.52934e-06
ENSG00000113263.8	67.3242	2.18379	0.420906	5.1883	2.12226e-07	1.53927e-06
ENSG00000086991.8	65.8301	2.58244	0.498029	5.18531	2.15653e-07	1.56187e-06
ENSG00000107020.5	424.879	0.680584	0.131268	5.18471	2.16352e-07	1.56636e-06
ENSG00000102524.7	103.853	1.97295	0.380927	5.17932	2.22694e-07	1.61111e-06
ENSG00000017483.10	634.471	0.849489	0.164077	5.1774	2.25001e-07	1.62663e-06
ENSG00000049249.4	12.5996	1.86359	0.360209	5.17365	2.29561e-07	1.65721e-06
ENSG00000189152.6	10.2563	2.37178	0.458678	5.17091	2.32954e-07	1.68049e-06
ENSG00000148175.8	4208.02	1.08661	0.210222	5.16887	2.35515e-07	1.69713e-06
ENSG00000213585.6	4901.93	0.394881	0.0764329	5.16637	2.38685e-07	1.71936e-06
ENSG00000259431.1	285.631	0.739021	0.143062	5.16572	2.3951e-07	1.72406e-06
ENSG00000166484.15	760.128	0.870551	0.168697	5.16043	2.46389e-07	1.77167e-06
ENSG00000106178.2	18.0597	2.65063	0.513671	5.16017	2.46722e-07	1.77342e-06
ENSG00000231389.3	4307.05	1.52367	0.295723	5.15238	2.57205e-07	1.84679e-06
ENSG00000160145.11	271.441	1.18738	0.230539	5.15043	2.59895e-07	1.86428e-06
ENSG00000010438.12	1252.5	1.11934	0.217382	5.14917	2.61639e-07	1.87527e-06
ENSG00000172216.4	2018.53	0.927479	0.180268	5.145	2.67525e-07	1.91608e-06
ENSG00000213402.2	196.325	2.10804	0.409766	5.1445	2.68229e-07	1.92044e-06
ENSG00000250021.3	429.42	0.830288	0.161436	5.14313	2.70195e-07	1.93382e-06
ENSG00000211777.2	2.66502	4.6602	0.906608	5.14026	2.74358e-07	1.96222e-06
ENSG00000161654.5	897.033	0.496633	0.0966572	5.13809	2.77542e-07	1.98145e-06
ENSG00000140548.5	850.189	0.954783	0.185862	5.13704	2.79098e-07	1.99115e-06
ENSG00000174500.8	31.5635	1.65484	0.322253	5.13522	2.81815e-07	2.00838e-06
ENSG00000081181.3	223.483	2.03815	0.39691	5.13505	2.82069e-07	2.00948e-06
ENSG00000009830.7	520.964	0.629099	0.122558	5.13307	2.85058e-07	2.02933e-06
ENSG00000104626.10	309.839	0.783295	0.152843	5.12484	2.97793e-07	2.11324e-06
ENSG00000033178.8	1259.68	1.24243	0.242438	5.12473	2.97972e-07	2.11376e-06
ENSG00000124593.10	386.762	0.875973	0.170937	5.12454	2.98263e-07	2.11507e-06
ENSG00000137965.6	639.788	2.11773	0.413313	5.1238	2.99439e-07	2.12266e-06
ENSG00000175352.6	51.2217	1.38871	0.271416	5.11653	3.11204e-07	2.20139e-06
ENSG00000105281.8	1058.12	1.05325	0.205917	5.11491	3.13885e-07	2.21879e-06
ENSG00000188786.9	835.195	0.77418	0.151408	5.1132	3.16738e-07	2.23738e-06
ENSG00000161570.4	368.946	1.96775	0.385255	5.10767	3.26155e-07	2.30065e-06
ENSG00000136161.8	286.495	0.881272	0.172589	5.1062	3.28702e-07	2.3178e-06
ENSG00000123685.4	42.0096	2.4691	0.484046	5.10097	3.37921e-07	2.38029e-06
ENSG00000147138.1	3.27833	3.6239	0.710624	5.09961	3.40355e-07	2.39575e-06
ENSG00000179115.6	1200.1	0.509858	0.100036	5.09676	3.45509e-07	2.43033e-06
ENSG00000078902.11	3262.16	0.791728	0.155358	5.09614	3.46641e-07	2.43743e-06
ENSG00000167105.3	17.5374	1.98235	0.389075	5.09503	3.48691e-07	2.45013e-06
ENSG00000242114.1	122.116	1.4986	0.294205	5.09374	3.51073e-07	2.466e-06
ENSG00000153064.7	42.3995	1.54505	0.303518	5.09047	3.57184e-07	2.50717e-06
ENSG00000134910.8	1855.82	0.562878	0.110737	5.083	3.71515e-07	2.60502e-06
ENSG00000187678.8	149.062	1.96008	0.385702	5.08185	3.73784e-07	2.62002e-06
ENSG00000170537.8	79.5578	0.849122	0.167093	5.08172	3.7403e-07	2.62082e-06
ENSG00000072121.11	1121.85	0.555921	0.109412	5.08098	3.75497e-07	2.62927e-06
ENSG00000140830.4	383.514	0.709209	0.139781	5.07373	3.90102e-07	2.72392e-06
ENSG00000123700.4	237.404	1.27263	0.250938	5.07151	3.94665e-07	2.7529e-06
ENSG00000171611.5	2.32043	4.86314	0.959145	5.07029	3.97214e-07	2.76972e-06
ENSG00000132746.10	8451.25	0.945717	0.186613	5.06779	4.02458e-07	2.80531e-06
ENSG00000070756.9	26322.1	0.59443	0.11732	5.06674	4.04697e-07	2.81895e-06
ENSG00000117122.9	219.867	1.968	0.388442	5.0664	4.05405e-07	2.8229e-06
ENSG00000166188.2	168.67	1.27295	0.251265	5.06616	4.05929e-07	2.82557e-06
ENSG00000198900.5	2036.15	0.819448	0.16176	5.06583	4.06623e-07	2.82843e-06
ENSG00000157766.11	36.818	2.35812	0.465524	5.06551	4.0731e-07	2.83223e-06
ENSG00000146859.6	129.825	1.73948	0.343476	5.06434	4.09809e-07	2.84862e-06
ENSG00000125733.13	1558.03	0.868376	0.171548	5.06201	4.14856e-07	2.8817e-06
ENSG00000183273.2	8.23093	4.37852	0.865311	5.06006	4.1913e-07	2.91038e-06
ENSG00000169598.11	109.629	0.898005	0.177497	5.05927	4.20871e-07	2.92045e-06
ENSG00000064393.11	551.744	0.924743	0.182839	5.05769	4.24376e-07	2.94273e-06
ENSG00000181449.2	26.7767	1.9653	0.388603	5.05736	4.25109e-07	2.94679e-06
ENSG00000145088.4	43.0505	1.63062	0.322464	5.05676	4.26438e-07	2.95499e-06
ENSG00000163872.11	1026.6	0.554438	0.109647	5.05659	4.26815e-07	2.95657e-06
ENSG00000110076.14	18.5096	2.41097	0.476934	5.05514	4.30085e-07	2.9782e-06
ENSG00000089327.10	954.216	1.59797	0.31617	5.05415	4.32308e-07	2.99256e-06
ENSG00000163162.4	2433.82	0.769824	0.152345	5.05315	4.34578e-07	3.00723e-06
ENSG00000158859.9	388.957	2.03495	0.402751	5.05262	4.35795e-07	3.01461e-06
ENSG00000189051.5	580.339	1.49992	0.296867	5.0525	4.36062e-07	3.01542e-06
ENSG00000196126.6	6652.4	1.50535	0.298043	5.05077	4.40025e-07	3.03863e-06
ENSG00000150753.7	3977.65	0.482236	0.0954827	5.05051	4.40641e-07	3.04184e-06
ENSG00000126453.5	191.221	0.715463	0.14168	5.04985	4.42168e-07	3.05132e-06
ENSG00000003402.15	4991.74	0.707595	0.140142	5.04912	4.43858e-07	3.06193e-06
ENSG00000135362.9	88.5775	1.66159	0.329211	5.04719	4.4835e-07	3.09079e-06
ENSG00000151929.5	2209.71	0.828891	0.164296	5.04511	4.5325e-07	3.12242e-06
ENSG00000256553.1	3.07001	4.84016	0.959633	5.04376	4.56472e-07	3.14246e-06
ENSG00000067798.9	316.949	1.14141	0.226382	5.04195	4.60817e-07	3.17128e-06
ENSG00000129696.8	236.836	0.513895	0.101967	5.03983	4.65954e-07	3.20333e-06
ENSG00000205045.4	22.8588	1.13007	0.224336	5.03738	4.71939e-07	3.24226e-06
ENSG00000140254.8	6132.02	0.85312	0.169382	5.03667	4.73712e-07	3.25221e-06
ENSG00000107338.8	843.239	1.04513	0.207749	5.03072	4.88636e-07	3.34664e-06
ENSG00000125753.9	1490.02	0.719863	0.14311	5.03013	4.90145e-07	3.35583e-06
ENSG00000166535.15	12693.6	1.22522	0.243583	5.02997	4.90561e-07	3.35696e-06
ENSG00000167264.13	514.985	0.511741	0.101744	5.02968	4.91288e-07	3.36021e-06
ENSG00000121900.14	2523.12	0.769733	0.153066	5.02876	4.93661e-07	3.37528e-06
ENSG00000135407.6	262.018	0.940631	0.187176	5.02539	5.02413e-07	3.43045e-06
ENSG00000163297.12	360.511	1.51686	0.301914	5.02416	5.05632e-07	3.45125e-06
ENSG00000124201.10	1383.38	0.85387	0.170006	5.02258	5.09832e-07	3.47873e-06
ENSG00000068831.14	127.449	1.92324	0.38293	5.02244	5.10201e-07	3.48006e-06
ENSG00000165609.8	1726.83	0.455079	0.0906261	5.0215	5.12703e-07	3.49475e-06
ENSG00000127948.9	2480.38	0.890327	0.177328	5.0208	5.14569e-07	3.5047e-06
ENSG00000160055.15	296.44	0.629034	0.125295	5.02041	5.15615e-07	3.50982e-06
ENSG00000068079.3	477.278	1.35311	0.269708	5.01695	5.24973e-07	3.56989e-06
ENSG00000204525.10	17208.4	1.12067	0.223474	5.01474	5.31061e-07	3.61006e-06
ENSG00000126067.7	2454.91	0.391284	0.0780532	5.01305	5.35753e-07	3.63949e-06
ENSG00000166527.3	19.6953	4.57202	0.912225	5.01194	5.3883e-07	3.65915e-06
ENSG00000255398.2	898.336	1.62483	0.324305	5.01018	5.43783e-07	3.68903e-06
ENSG00000189091.8	4466.64	0.432621	0.0863528	5.00992	5.44529e-07	3.69285e-06
ENSG00000186340.10	2449.89	1.39254	0.277985	5.00942	5.45931e-07	3.7011e-06
ENSG00000137460.4	1204.15	0.946952	0.189092	5.0079	5.50268e-07	3.72672e-06
ENSG00000011132.7	291.647	0.76737	0.153287	5.00611	5.55412e-07	3.76029e-06
ENSG00000119699.3	211.617	1.35439	0.270636	5.00446	5.60181e-07	3.79001e-06
ENSG00000172113.4	311.952	0.496213	0.0991821	5.00305	5.64307e-07	3.81536e-06
ENSG00000013810.14	574.044	1.0439	0.208666	5.00273	5.65242e-07	3.82038e-06
ENSG00000169442.4	454.198	1.98012	0.395857	5.00211	5.6706e-07	3.83138e-06
ENSG00000175040.4	155.19	2.39973	0.479783	5.00169	5.68295e-07	3.83843e-06
ENSG00000130477.10	13.644	1.71132	0.34217	5.00139	5.6919e-07	3.84318e-06
ENSG00000114013.11	194.012	1.59395	0.318863	4.99887	5.76686e-07	3.89117e-06
ENSG00000105376.4	20.2722	1.55282	0.310821	4.99586	5.85739e-07	3.94695e-06
ENSG00000113088.5	49.0335	2.91279	0.583121	4.99517	5.87845e-07	3.95847e-06
ENSG00000041880.10	335.612	0.742627	0.14868	4.99478	5.89018e-07	3.96504e-06
ENSG00000129493.10	456.239	0.809153	0.162143	4.99036	6.02682e-07	4.04886e-06
ENSG00000157916.14	3940.62	0.394948	0.0791604	4.98921	6.06272e-07	4.07025e-06
ENSG00000183421.7	1162.04	0.807066	0.161793	4.98826	6.09253e-07	4.08753e-06
ENSG00000255439.2	449.093	2.21993	0.445157	4.98686	6.13685e-07	4.11489e-06
ENSG00000160014.12	2694.93	0.650221	0.130389	4.98676	6.13992e-07	4.11518e-06
ENSG00000010295.15	233.19	1.35349	0.271445	4.98623	6.15676e-07	4.12509e-06
ENSG00000112984.7	285.812	1.47403	0.295625	4.98615	6.15929e-07	4.12541e-06
ENSG00000211655.2	18.514	7.08583	1.42124	4.98567	6.17476e-07	4.13439e-06
ENSG00000132570.10	275.168	0.599883	0.12037	4.98365	6.23948e-07	4.17354e-06
ENSG00000188803.10	27.4773	2.23348	0.448195	4.98327	6.25176e-07	4.18035e-06
ENSG00000174007.7	60.5699	1.13324	0.227443	4.98252	6.27622e-07	4.1928e-06
ENSG00000177105.9	1239.34	0.949589	0.190585	4.9825	6.27665e-07	4.1928e-06
ENSG00000105939.8	1395.37	0.546137	0.10964	4.98121	6.31886e-07	4.21959e-06
ENSG00000147408.10	254.579	1.54963	0.311178	4.9799	6.36175e-07	4.24682e-06
ENSG00000087152.11	1944.7	0.640178	0.128581	4.97881	6.39774e-07	4.268e-06
ENSG00000176986.10	4203.96	0.506658	0.101833	4.9754	6.51123e-07	4.33938e-06
ENSG00000221955.6	86.6625	1.33542	0.268409	4.9753	6.51482e-07	4.34033e-06
ENSG00000013523.5	268.837	1.05231	0.211637	4.97222	6.6191e-07	4.40394e-06
ENSG00000178789.4	8.57428	2.74127	0.551336	4.97205	6.6248e-07	4.40627e-06
ENSG00000136379.7	1054.92	0.856728	0.172354	4.97074	6.66984e-07	4.43329e-06
ENSG00000182103.3	13.9489	3.0412	0.612214	4.96754	6.78079e-07	4.50554e-06
ENSG00000130772.9	367.178	0.614139	0.123647	4.96689	6.80359e-07	4.51919e-06
ENSG00000040933.11	369.512	0.665223	0.133972	4.9654	6.85591e-07	4.55243e-06
ENSG00000196581.6	46.9127	2.40393	0.484271	4.96402	6.90506e-07	4.58203e-06
ENSG00000113368.7	647.616	0.922928	0.185947	4.96338	6.92751e-07	4.59541e-06
ENSG00000182117.4	1600.97	0.538324	0.108493	4.96181	6.98377e-07	4.6312e-06
ENSG00000196460.8	26.7949	2.34731	0.473296	4.9595	7.06733e-07	4.68196e-06
ENSG00000235109.3	282.749	1.46326	0.295222	4.95648	7.17822e-07	4.74816e-06
ENSG00000130812.6	17.423	1.35927	0.274249	4.95633	7.18362e-07	4.74958e-06
ENSG00000068137.10	1049.74	0.814982	0.164435	4.95625	7.18681e-07	4.75012e-06
ENSG00000215853.3	1468.27	3.27114	0.660174	4.95497	7.23408e-07	4.77979e-06
ENSG00000182319.5	431.576	1.18444	0.239245	4.95074	7.39325e-07	4.88013e-06
ENSG00000133107.10	3.77868	4.14123	0.836513	4.95058	7.39913e-07	4.8824e-06
ENSG00000169136.4	514.973	1.07323	0.216901	4.94804	7.49628e-07	4.94162e-06
ENSG00000135905.14	323.57	1.17649	0.237793	4.94752	7.51636e-07	4.95324e-06
ENSG00000183153.5	2.61617	3.50031	0.707544	4.94712	7.53182e-07	4.96179e-06
ENSG00000135046.9	17399.6	1.86933	0.378349	4.94076	7.78181e-07	5.11975e-06
ENSG00000012232.4	1304.4	0.660054	0.133751	4.93495	8.01715e-07	5.26939e-06
ENSG00000168140.4	395.3	1.58184	0.320707	4.93235	8.12448e-07	5.33644e-06
ENSG00000105993.10	6484.36	0.645534	0.130935	4.93018	8.21538e-07	5.39261e-06
ENSG00000172716.12	176.364	1.77359	0.359812	4.92921	8.25615e-07	5.41582e-06
ENSG00000088367.16	595.556	1.11112	0.225467	4.92806	8.30495e-07	5.44427e-06
ENSG00000130758.3	249.823	0.836919	0.169833	4.9279	8.31161e-07	5.44685e-06
ENSG00000116701.10	884.846	1.24229	0.252104	4.92769	8.32066e-07	5.451e-06
ENSG00000162777.12	1464.7	0.804382	0.163303	4.92569	8.40645e-07	5.50181e-06
ENSG00000133026.8	516.078	0.963172	0.195558	4.92525	8.42536e-07	5.51058e-06
ENSG00000204516.5	74.7743	1.52422	0.309578	4.92354	8.4993e-07	5.55713e-06
ENSG00000001167.10	592.558	0.793177	0.16119	4.92076	8.62104e-07	5.63122e-06
ENSG00000091181.15	8.2167	3.91758	0.796665	4.91748	8.76654e-07	5.7188e-06
ENSG00000149925.12	14769.5	0.830746	0.168951	4.91708	8.78429e-07	5.72851e-06
ENSG00000123600.14	918.252	0.768263	0.156294	4.91551	8.85496e-07	5.77272e-06
ENSG00000151640.8	20.5202	1.91424	0.389471	4.91498	8.87912e-07	5.78659e-06
ENSG00000117266.11	136.88	1.14418	0.232882	4.91312	8.96389e-07	5.83614e-06
ENSG00000185043.6	1174.45	1.13811	0.231656	4.91294	8.9723e-07	5.83972e-06
ENSG00000097033.10	3065	0.496158	0.101007	4.91213	9.00915e-07	5.85989e-06
ENSG00000131462.3	1219.4	0.612482	0.124691	4.91201	9.01466e-07	5.86158e-06
ENSG00000257017.4	14.7465	4.68704	0.954225	4.91188	9.02073e-07	5.86362e-06
ENSG00000141098.8	1032.82	0.848026	0.172676	4.91109	9.057e-07	5.88529e-06
ENSG00000204291.6	836.884	1.73808	0.35399	4.90996	9.10961e-07	5.91756e-06
ENSG00000157637.8	1134.67	0.677629	0.138066	4.90799	9.20138e-07	5.9733e-06
ENSG00000136010.9	108.386	1.37852	0.280914	4.90728	9.23488e-07	5.99116e-06
ENSG00000205268.6	379.685	1.01341	0.206525	4.90699	9.24835e-07	5.99408e-06
ENSG00000164742.10	32.6962	1.2562	0.256047	4.90613	9.28888e-07	6.0184e-06
ENSG00000188643.6	13040.6	0.70763	0.144269	4.90495	9.34533e-07	6.04911e-06
ENSG00000179715.8	82.9877	1.85621	0.378552	4.90345	9.41655e-07	6.08931e-06
ENSG00000136425.8	228.871	1.2352	0.25199	4.90176	9.49838e-07	6.13826e-06
ENSG00000211829.2	44.0364	2.70837	0.552646	4.90074	9.54758e-07	6.16807e-06
ENSG00000106624.4	1536.52	1.85184	0.377922	4.90007	9.58033e-07	6.18398e-06
ENSG00000178752.11	5.91927	4.10269	0.837643	4.8979	9.6866e-07	6.24982e-06
ENSG00000109458.4	1052.84	1.00601	0.205647	4.89192	9.98552e-07	6.4282e-06
ENSG00000166851.10	285.09	0.949666	0.194269	4.88841	1.01654e-06	6.53977e-06
ENSG00000100813.10	4275.76	0.327365	0.0669806	4.88745	1.02148e-06	6.56948e-06
ENSG00000196562.10	1803.66	1.23939	0.253603	4.88712	1.02322e-06	6.57852e-06
ENSG00000144021.2	938.384	0.379923	0.0777597	4.88586	1.02977e-06	6.61427e-06
ENSG00000167461.7	1751.22	0.360649	0.0738432	4.88398	1.03965e-06	6.6735e-06
ENSG00000136068.10	8746.05	0.822838	0.168501	4.88329	1.04332e-06	6.69275e-06
ENSG00000033011.7	405.289	0.590827	0.121074	4.8799	1.06141e-06	6.80443e-06
ENSG00000186871.5	44.7013	1.70938	0.350296	4.87983	1.06177e-06	6.80458e-06
ENSG00000221926.7	2623.36	0.790317	0.162144	4.87416	1.09273e-06	6.98514e-06
ENSG00000181638.13	127.235	0.645395	0.132427	4.8736	1.09584e-06	7.00276e-06
ENSG00000108671.5	2839.46	0.480058	0.0985685	4.87029	1.11433e-06	7.11639e-06
ENSG00000134954.10	944.749	1.1291	0.231866	4.86962	1.11811e-06	7.13598e-06
ENSG00000134333.9	20709	0.832509	0.171054	4.86693	1.13343e-06	7.23143e-06
ENSG00000163026.7	185.672	0.80556	0.165538	4.86632	1.13697e-06	7.2517e-06
ENSG00000125675.13	36.5042	1.8512	0.380487	4.86534	1.14259e-06	7.28527e-06
ENSG00000115325.9	95.632	1.57777	0.32445	4.86291	1.15674e-06	7.37074e-06
ENSG00000020129.11	477.388	0.822992	0.169272	4.86195	1.16233e-06	7.40404e-06
ENSG00000162946.16	73.8935	0.910713	0.187486	4.85749	1.18883e-06	7.56564e-06
ENSG00000134545.9	11.937	2.99974	0.617604	4.85705	1.19146e-06	7.57754e-06
ENSG00000181381.9	502.163	1.25193	0.257797	4.85626	1.19623e-06	7.60547e-06
ENSG00000177889.5	2379.21	0.691209	0.142337	4.85616	1.19686e-06	7.60709e-06
ENSG00000092853.9	71.7222	1.28593	0.26489	4.85458	1.20645e-06	7.66073e-06
ENSG00000100413.12	1013.47	0.627072	0.129193	4.85377	1.21135e-06	7.68697e-06
ENSG00000133321.6	269.307	1.83936	0.379065	4.85237	1.21998e-06	7.73681e-06
ENSG00000132801.5	123.877	0.886467	0.182722	4.85146	1.22554e-06	7.76499e-06
ENSG00000184007.13	2563.57	0.825593	0.170174	4.85146	1.22558e-06	7.76499e-06
ENSG00000108179.9	3915.49	1.01256	0.208732	4.85101	1.22837e-06	7.77775e-06
ENSG00000159322.13	1418.27	0.486839	0.100426	4.84776	1.24864e-06	7.90107e-06
ENSG00000204475.5	11.7209	2.51138	0.518088	4.84739	1.25095e-06	7.9132e-06
ENSG00000178175.7	33.1612	1.59416	0.328963	4.846	1.25976e-06	7.96639e-06
ENSG00000211611.2	39.6382	4.17741	0.862285	4.84458	1.26881e-06	8.01696e-06
ENSG00000154065.12	167.304	1.37733	0.284304	4.84456	1.26895e-06	8.01696e-06
ENSG00000238227.3	1054.3	0.48168	0.0994784	4.84205	1.28504e-06	8.11095e-06
ENSG00000197702.7	581.679	0.957189	0.197718	4.84119	1.29061e-06	8.14351e-06
ENSG00000168040.4	454.83	0.412339	0.085216	4.83875	1.30659e-06	8.24173e-06
ENSG00000124181.10	3289.02	0.679583	0.140459	4.83832	1.30942e-06	8.25699e-06
ENSG00000120318.11	203.408	1.16728	0.241346	4.83654	1.3212e-06	8.32606e-06
ENSG00000166922.4	25.0545	2.13764	0.442199	4.83411	1.33742e-06	8.41766e-06
ENSG00000172156.3	6.59176	6.7632	1.39909	4.834	1.33818e-06	8.41981e-06
ENSG00000100918.8	351.788	1.17652	0.243415	4.83338	1.34236e-06	8.44346e-06
ENSG00000143344.11	383.22	0.906744	0.187664	4.83175	1.35337e-06	8.50204e-06
ENSG00000119121.17	96.5078	1.2169	0.251912	4.83066	1.36084e-06	8.54094e-06
ENSG00000101057.11	273.524	1.13433	0.234829	4.83045	1.36226e-06	8.54719e-06
ENSG00000147416.6	4128.88	0.448794	0.0929172	4.83004	1.36503e-06	8.5619e-06
ENSG00000167996.11	18091.3	1.78837	0.370378	4.8285	1.37568e-06	8.62059e-06
ENSG00000109133.8	1229.87	0.878014	0.181923	4.82629	1.39099e-06	8.70564e-06
ENSG00000132535.14	139.709	0.951268	0.197246	4.82276	1.41588e-06	8.85309e-06
ENSG00000108433.11	762.698	0.408042	0.0846261	4.82171	1.42334e-06	8.89422e-06
ENSG00000083799.13	1786.28	0.881124	0.182775	4.82082	1.42969e-06	8.92833e-06
ENSG00000174718.7	766.543	1.06421	0.220861	4.81848	1.44655e-06	9.03081e-06
ENSG00000107731.8	777.473	1.1536	0.239456	4.81758	1.45309e-06	9.06879e-06
ENSG00000223931.1	8.75621	6.5785	1.36602	4.8158	1.4661e-06	9.14428e-06
ENSG00000255874.1	6.64116	2.5758	0.534899	4.81549	1.46839e-06	9.15575e-06
ENSG00000075624.9	45811.5	0.951253	0.197559	4.81502	1.47184e-06	9.17439e-06
ENSG00000198879.7	116.583	1.49244	0.310268	4.81015	1.50817e-06	9.38627e-06
ENSG00000138378.13	91.5698	1.96187	0.407868	4.81006	1.50882e-06	9.38739e-06
ENSG00000197580.7	232.71	1.39541	0.290223	4.80807	1.52398e-06	9.47874e-06
ENSG00000146425.6	1224.09	0.661207	0.137523	4.80799	1.52457e-06	9.47946e-06
ENSG00000080644.11	44.333	1.86619	0.388319	4.80581	1.54124e-06	9.57128e-06
ENSG00000186854.6	24.4412	1.95016	0.40634	4.79933	1.59201e-06	9.87432e-06
ENSG00000164674.11	112.894	1.11884	0.233307	4.79557	1.62211e-06	1.00516e-05
ENSG00000168939.6	18.2305	0.974354	0.203316	4.79231	1.64869e-06	1.02037e-05
ENSG00000198502.5	2177.86	1.86884	0.390091	4.79077	1.66139e-06	1.02792e-05
ENSG00000145416.9	107.182	1.72939	0.361087	4.7894	1.67279e-06	1.03465e-05
ENSG00000146555.14	94.2366	1.59511	0.333415	4.78416	1.71705e-06	1.06039e-05
ENSG00000105401.2	4913.67	0.440563	0.0920921	4.78394	1.71895e-06	1.06124e-05
ENSG00000147251.11	187.088	1.39471	0.291649	4.78216	1.73426e-06	1.07036e-05
ENSG00000166428.8	20.2989	2.36284	0.494207	4.78107	1.74364e-06	1.07582e-05
ENSG00000211968.2	6.83397	7.17163	1.50013	4.78067	1.74714e-06	1.07731e-05
ENSG00000078124.7	419.776	1.01626	0.21271	4.77769	1.77319e-06	1.09237e-05
ENSG00000205809.5	5.78462	3.56763	0.747483	4.77286	1.8163e-06	1.11824e-05
ENSG00000182183.10	3.20008	4.67994	0.981041	4.77038	1.83877e-06	1.13172e-05
ENSG00000242580.1	12.1192	6.69784	1.40432	4.76946	1.84717e-06	1.1362e-05
ENSG00000205356.5	740.831	0.57781	0.121181	4.76815	1.85928e-06	1.14294e-05
ENSG00000125772.8	1677.66	0.675701	0.141777	4.76594	1.87973e-06	1.15445e-05
ENSG00000172123.8	61.5544	1.14025	0.239319	4.76456	1.89267e-06	1.16204e-05
ENSG00000141279.11	5160.81	0.791295	0.166119	4.76344	1.90321e-06	1.16761e-05
ENSG00000233999.3	99.7782	5.87125	1.23296	4.76192	1.91759e-06	1.17555e-05
ENSG00000152229.14	567.133	0.709168	0.148941	4.76141	1.92245e-06	1.17816e-05
ENSG00000184613.6	363.09	2.66116	0.559265	4.75832	1.95211e-06	1.19561e-05
ENSG00000142669.9	5775.9	1.04976	0.220627	4.75807	1.95454e-06	1.19673e-05
ENSG00000203813.4	6.87024	2.0867	0.438599	4.75764	1.95869e-06	1.19854e-05
ENSG00000100804.14	2502.75	0.442552	0.0930188	4.75766	1.9585e-06	1.19854e-05
ENSG00000164935.2	3.87365	6.20234	1.30377	4.75722	1.96276e-06	1.20067e-05
ENSG00000171552.8	1609.37	0.719024	0.151157	4.75682	1.96667e-06	1.20269e-05
ENSG00000157227.8	4038.71	0.91883	0.193213	4.75552	1.97941e-06	1.21011e-05
ENSG00000164483.12	24.1466	1.96443	0.413099	4.75534	1.98114e-06	1.2108e-05
ENSG00000072803.13	1185.62	0.746273	0.156969	4.75427	1.99166e-06	1.21648e-05
ENSG00000037241.3	385.727	0.647497	0.1362	4.75401	1.99416e-06	1.21764e-05
ENSG00000100028.7	2138.77	0.43657	0.0918673	4.75218	2.01234e-06	1.22837e-05
ENSG00000164746.9	5.41485	2.46273	0.518412	4.75053	2.02885e-06	1.23694e-05
ENSG00000162711.12	54.3592	1.86604	0.392806	4.75054	2.02873e-06	1.23694e-05
ENSG00000132185.12	49.8047	1.73959	0.366243	4.74984	2.0358e-06	1.24042e-05
ENSG00000155827.7	1306.63	0.437225	0.0921719	4.74359	2.09968e-06	1.27818e-05
ENSG00000177628.11	4160.15	1.23485	0.260384	4.74242	2.11178e-06	1.28515e-05
ENSG00000112062.6	2419.73	0.50185	0.105832	4.74196	2.11656e-06	1.28767e-05
ENSG00000129048.6	452.838	1.1075	0.233631	4.74036	2.13336e-06	1.29671e-05
ENSG00000137959.11	508.536	2.58745	0.545886	4.7399	2.13821e-06	1.29926e-05
ENSG00000174946.5	30.0224	2.3708	0.500189	4.73981	2.13921e-06	1.29948e-05
ENSG00000197006.9	2299.96	0.625891	0.132087	4.73848	2.15332e-06	1.30765e-05
ENSG00000027697.8	3195.64	0.795618	0.167908	4.73841	2.154e-06	1.30767e-05
ENSG00000139719.5	691.893	0.340227	0.0718069	4.73808	2.15757e-06	1.30944e-05
ENSG00000053524.7	20.0999	1.78225	0.376242	4.73697	2.16941e-06	1.31583e-05
ENSG00000134323.10	35.7433	2.35333	0.49686	4.7364	2.17547e-06	1.3191e-05
ENSG00000211957.2	16.6367	8.31702	1.75723	4.73304	2.21184e-06	1.34035e-05
ENSG00000204592.5	22857.8	0.709706	0.149953	4.73286	2.21382e-06	1.34114e-05
ENSG00000163534.10	17.9937	1.77293	0.37462	4.73262	2.21642e-06	1.34231e-05
ENSG00000169220.13	1147.29	0.613949	0.129775	4.73087	2.23557e-06	1.3535e-05
ENSG00000136830.7	7605.94	0.818533	0.173062	4.72971	2.24836e-06	1.36083e-05
ENSG00000134308.9	5672.91	0.749375	0.158453	4.72933	2.25258e-06	1.36297e-05
ENSG00000187801.10	20.0635	1.06553	0.225341	4.72851	2.2617e-06	1.36767e-05
ENSG00000166900.10	1105.89	0.626371	0.132467	4.72851	2.26169e-06	1.36767e-05
ENSG00000205089.3	4.74403	2.43982	0.516056	4.72782	2.26943e-06	1.37193e-05
ENSG00000102245.3	25.1369	2.35142	0.497645	4.72509	2.30013e-06	1.38881e-05
ENSG00000157350.8	202.297	0.905877	0.191739	4.72453	2.30653e-06	1.39226e-05
ENSG00000196422.6	202.062	0.743894	0.157509	4.72288	2.3253e-06	1.40232e-05
ENSG00000144063.3	3077.49	0.966907	0.204745	4.7225	2.32966e-06	1.40452e-05
ENSG00000090889.10	201.146	1.03856	0.21993	4.72222	2.33286e-06	1.40575e-05
ENSG00000198794.7	79.5381	1.58934	0.336605	4.72169	2.33891e-06	1.4084e-05
ENSG00000153147.5	1404.25	0.508093	0.107618	4.72125	2.34404e-06	1.41107e-05
ENSG00000155640.5	31.5733	1.28281	0.271769	4.72023	2.35584e-06	1.41775e-05
ENSG00000065923.5	58.3819	0.878524	0.186163	4.7191	2.36889e-06	1.42432e-05
ENSG00000184825.4	4.8592	4.7712	1.01117	4.7185	2.37593e-06	1.4277e-05
ENSG00000064601.12	5124.1	0.847162	0.179544	4.71841	2.37698e-06	1.4279e-05
ENSG00000211689.2	17.4329	2.56759	0.544246	4.7177	2.38531e-06	1.43162e-05
ENSG00000213066.7	589.157	0.677719	0.143709	4.7159	2.40642e-06	1.44342e-05
ENSG00000103381.7	368.532	0.734378	0.155733	4.71561	2.40988e-06	1.44506e-05
ENSG00000117676.9	907.278	0.652723	0.138454	4.71437	2.42458e-06	1.45301e-05
ENSG00000101871.10	284.28	0.91361	0.193831	4.71344	2.43571e-06	1.45832e-05
ENSG00000066697.10	283.72	0.654303	0.138817	4.71343	2.43582e-06	1.45832e-05
ENSG00000181924.6	637.742	0.461252	0.0978575	4.7135	2.43494e-06	1.45832e-05
ENSG00000099940.7	1503.29	0.977325	0.207371	4.71292	2.44194e-06	1.46123e-05
ENSG00000156711.12	4337.45	0.554537	0.117677	4.71236	2.44862e-06	1.46479e-05
ENSG00000111802.9	1333.48	0.684485	0.145312	4.71044	2.47186e-06	1.47825e-05
ENSG00000136634.5	17.0932	1.8518	0.393441	4.70669	2.51773e-06	1.50478e-05
ENSG00000168542.8	20850.1	2.15274	0.457568	4.70475	2.54174e-06	1.51822e-05
ENSG00000042088.9	422.05	0.627961	0.133501	4.70379	2.55373e-06	1.52448e-05
ENSG00000011451.13	1013.11	0.635745	0.135163	4.70354	2.55684e-06	1.52588e-05
ENSG00000166477.8	1385.63	0.435142	0.0925276	4.70284	2.56572e-06	1.53073e-05
ENSG00000084110.6	9411.89	1.56421	0.332646	4.70231	2.5723e-06	1.53374e-05
ENSG00000078269.9	498.672	0.969488	0.206193	4.70185	2.57816e-06	1.53677e-05
ENSG00000179348.7	77.7201	1.57211	0.334961	4.69342	2.68676e-06	1.59913e-05
ENSG00000084112.10	929.151	0.606203	0.129178	4.69279	2.69503e-06	1.60357e-05
ENSG00000132003.5	473.36	1.20554	0.257173	4.68766	2.76353e-06	1.64238e-05
ENSG00000136449.9	54.8633	1.09302	0.233243	4.68618	2.78345e-06	1.65324e-05
ENSG00000001036.9	475.83	0.875734	0.186919	4.6851	2.79822e-06	1.66152e-05
ENSG00000118242.11	638.727	0.897172	0.191499	4.68501	2.7995e-06	1.66179e-05
ENSG00000146670.5	286.704	0.978482	0.20891	4.68376	2.81664e-06	1.67147e-05
ENSG00000240065.3	794.052	1.37212	0.293019	4.68269	2.83136e-06	1.67971e-05
ENSG00000166024.9	617.59	0.490752	0.104866	4.67981	2.87136e-06	1.70142e-05
ENSG00000175779.1	2.57392	3.66375	0.78315	4.67823	2.89368e-06	1.71364e-05
ENSG00000121904.13	46.3993	0.933226	0.199536	4.67698	2.91134e-06	1.72358e-05
ENSG00000171984.10	92.8942	0.689659	0.1475	4.67565	2.93029e-06	1.73378e-05
ENSG00000179583.13	685.611	1.55828	0.33348	4.67279	2.97136e-06	1.75652e-05
ENSG00000130635.11	1623.65	1.51558	0.324441	4.67137	2.99202e-06	1.76769e-05
ENSG00000176083.13	30.9109	2.38677	0.511047	4.67036	3.00677e-06	1.77536e-05
ENSG00000142627.9	2513.68	1.37613	0.294668	4.6701	3.01049e-06	1.77703e-05
ENSG00000196169.10	11.4918	2.81951	0.603877	4.66901	3.02651e-06	1.78544e-05
ENSG00000169223.10	2363.51	0.440087	0.0942796	4.66789	3.04305e-06	1.79414e-05
ENSG00000146416.12	681.43	0.428397	0.0917815	4.66758	3.04769e-06	1.79582e-05
ENSG00000174938.10	62.3481	1.52362	0.326443	4.66736	3.05098e-06	1.79723e-05
ENSG00000071246.6	466.855	1.20108	0.257354	4.66702	3.05605e-06	1.79915e-05
ENSG00000213949.4	200.555	1.726	0.369876	4.66644	3.06469e-06	1.80371e-05
ENSG00000135116.5	13.4744	1.82394	0.390906	4.66593	3.07218e-06	1.80759e-05
ENSG00000170633.12	472.799	0.678132	0.145346	4.66563	3.07666e-06	1.80969e-05
ENSG00000103534.12	752.514	1.86051	0.398787	4.66543	3.07972e-06	1.81096e-05
ENSG00000167460.10	12069.5	0.87525	0.18767	4.66376	3.10481e-06	1.82465e-05
[truncated: 2,602 more rows]

## Sheet: Fig1BPSO versus Healthy
	baseMean	log2FoldChange	lfcSE	stat	pvalue	padj
ENSG00000164687.6	4049.6	4.06751	0.193605	21.0094	5.38255e-98	1.05051e-93
ENSG00000244094.1	1624.74	11.1302	0.627325	17.7424	1.97374e-70	1.92608e-66
ENSG00000241794.1	7320.61	10.3173	0.615748	16.7557	5.14736e-63	3.3487e-59
ENSG00000134028.10	107.038	6.07591	0.371807	16.3416	4.99485e-60	2.43711e-56
ENSG00000184330.7	8181.65	10.2774	0.65009	15.8091	2.69125e-56	9.21878e-53
ENSG00000196805.6	3474.89	9.81383	0.620897	15.8059	2.83408e-56	9.21878e-53
ENSG00000124102.4	7385.86	9.33408	0.612456	15.2404	1.90633e-52	4.65072e-49
ENSG00000143556.4	20834.4	7.93776	0.52974	14.9843	9.30578e-51	2.01801e-47
ENSG00000163216.6	4985.27	7.09585	0.487136	14.5664	4.59176e-48	8.96174e-45
ENSG00000115919.10	303.988	3.93976	0.271448	14.5139	9.89718e-48	1.75603e-44
ENSG00000172382.5	204.504	4.9123	0.35405	13.8746	9.02913e-44	1.46851e-40
ENSG00000064886.9	791.919	4.90468	0.356998	13.7387	5.9562e-43	8.94209e-40
ENSG00000188373.4	572.225	6.79474	0.500481	13.5764	5.52566e-42	7.19793e-39
ENSG00000167759.8	649.956	4.84475	0.356852	13.5763	5.53204e-42	7.19793e-39
ENSG00000153802.7	282.368	9.13232	0.688202	13.2698	3.46399e-40	4.22542e-37
ENSG00000134827.3	643.283	9.02893	0.713235	12.6591	9.96118e-37	1.1436e-33
ENSG00000185962.1	182.849	8.77977	0.699031	12.5599	3.50666e-36	3.80219e-33
ENSG00000138642.10	758.132	3.90143	0.31841	12.2529	1.62176e-34	1.66589e-31
ENSG00000143546.5	19656.1	7.92323	0.65765	12.0478	1.99237e-33	1.85167e-30
ENSG00000198074.5	472.433	5.76924	0.485349	11.8868	1.38627e-32	1.22981e-29
ENSG00000206073.6	10657.5	9.8648	0.838493	11.7649	5.91841e-32	5.02215e-29
ENSG00000171711.2	3241.13	11.3869	0.971348	11.7228	9.73678e-32	7.91803e-29
ENSG00000174013.7	1112.86	2.38004	0.203742	11.6817	1.5816e-31	1.23472e-28
ENSG00000176928.4	267.71	2.64561	0.22804	11.6015	4.04926e-31	3.03959e-28
ENSG00000185966.3	778.297	6.46733	0.558613	11.5775	5.35886e-31	3.87366e-28
ENSG00000168703.5	765.602	4.43475	0.385833	11.4939	1.41497e-30	9.86286e-28
ENSG00000181333.11	2273.82	6.99356	0.613095	11.407	3.85856e-30	2.59681e-27
ENSG00000136694.8	205.955	10.573	0.938541	11.2653	1.94604e-29	1.26603e-26
ENSG00000163202.4	2083.44	6.44835	0.573588	11.2421	2.53183e-29	1.59399e-26
ENSG00000029153.10	965.741	2.30254	0.205764	11.1902	4.55327e-29	2.77706e-26
ENSG00000057149.10	9384.67	7.18272	0.643664	11.1591	6.46297e-29	3.82236e-26
ENSG00000159399.5	839.652	2.5254	0.228166	11.0683	1.7879e-28	1.02631e-25
ENSG00000149573.4	1448.76	2.74514	0.249656	10.9957	4.00887e-28	2.23546e-25
ENSG00000172243.13	281.07	1.90226	0.17305	10.9925	4.15045e-28	2.25012e-25
ENSG00000050730.11	101.948	4.48579	0.410951	10.9156	9.70441e-28	5.11894e-25
ENSG00000119125.12	289.965	4.38903	0.406606	10.7943	3.66154e-27	1.88059e-24
ENSG00000154451.10	212.725	2.17455	0.20363	10.6789	1.27795e-26	6.39531e-24
ENSG00000113356.6	134.383	2.46057	0.231214	10.6419	1.90115e-26	9.04996e-24
ENSG00000123836.10	725.277	1.73839	0.16482	10.5472	5.23235e-26	2.43142e-23
ENSG00000135698.5	380.852	2.17468	0.207171	10.497	8.91423e-26	4.04603e-23
ENSG00000087916.7	1290.66	4.38025	0.423027	10.3545	3.99112e-25	1.77033e-22
ENSG00000169469.7	3320.54	5.09014	0.493858	10.3069	6.55939e-25	2.84488e-22
ENSG00000136688.6	1348.76	5.36913	0.524426	10.2381	1.33841e-24	5.67865e-22
ENSG00000088826.13	278.393	2.58223	0.260783	9.90182	4.08777e-23	1.56434e-20
ENSG00000059728.6	956.105	2.46797	0.251286	9.82136	9.11053e-23	3.41943e-20
ENSG00000171848.9	304.396	2.16495	0.220621	9.81297	9.90097e-23	3.64599e-20
ENSG00000130487.4	38.5746	4.52214	0.464891	9.72731	2.30613e-22	8.33496e-20
ENSG00000134755.10	2180.71	2.75964	0.286444	9.63411	5.73889e-22	2.03647e-19
ENSG00000183908.5	40.1295	2.77499	0.289907	9.57199	1.04869e-21	3.65488e-19
ENSG00000112033.9	1010.82	3.04212	0.318958	9.5377	1.46034e-21	4.96513e-19
ENSG00000171124.8	71.5475	3.02653	0.318475	9.50321	2.03522e-21	6.73244e-19
ENSG00000166736.7	38.8129	7.83503	0.825868	9.48702	2.37725e-21	7.7328e-19
ENSG00000151012.9	316.437	2.91648	0.310308	9.39869	5.52477e-21	1.76765e-18
ENSG00000269741.1	288.54	4.82881	0.515366	9.36967	7.27616e-21	2.29047e-18
ENSG00000116824.4	75.5768	2.00306	0.213919	9.36363	7.70456e-21	2.38683e-18
ENSG00000203722.3	35.1753	2.56106	0.274664	9.32434	1.11672e-20	3.40546e-18
ENSG00000105427.5	3774.31	4.77095	0.511983	9.31857	1.17919e-20	3.54066e-18
ENSG00000137563.7	607.146	2.44107	0.26327	9.27212	1.82478e-20	5.3961e-18
ENSG00000111335.8	845.132	3.31032	0.358628	9.23049	2.69401e-20	7.84761e-18
ENSG00000147416.6	1200.54	1.14362	0.124182	9.20925	3.28407e-20	9.42576e-18
ENSG00000135373.8	2319.83	2.60706	0.285084	9.14488	5.96934e-20	1.68846e-17
ENSG00000165474.5	8134.8	5.2839	0.57996	9.1108	8.17804e-20	2.28015e-17
ENSG00000163221.7	158.55	6.53659	0.720596	9.07109	1.17834e-19	3.15036e-17
ENSG00000122643.14	848.25	2.21271	0.245182	9.02477	1.80067e-19	4.68581e-17
ENSG00000165389.6	642.903	1.66197	0.184291	9.01816	1.9127e-19	4.91187e-17
ENSG00000127423.6	32.4982	2.23827	0.248875	8.99355	2.39372e-19	5.91371e-17
ENSG00000093134.9	52.1809	5.32683	0.592475	8.99082	2.45396e-19	5.98673e-17
ENSG00000026751.12	63.1405	2.55791	0.284757	8.98279	2.63986e-19	6.29675e-17
ENSG00000095585.12	219.048	2.39451	0.266573	8.98255	2.64556e-19	6.29675e-17
ENSG00000205420.6	34919.1	5.53791	0.617317	8.97094	2.93989e-19	6.913e-17
ENSG00000186832.4	13392.1	5.95529	0.667147	8.92651	4.3965e-19	1.00949e-16
ENSG00000129451.7	1710.79	3.88839	0.435549	8.92755	4.35534e-19	1.00949e-16
ENSG00000159337.6	1369.04	4.7036	0.529749	8.87892	6.75117e-19	1.51451e-16
ENSG00000147509.9	50.4044	2.91773	0.330077	8.83957	9.60912e-19	2.10721e-16
ENSG00000196743.4	4795.79	2.31301	0.262101	8.82488	1.09577e-18	2.37624e-16
ENSG00000172115.4	1803.01	2.27804	0.259156	8.79022	1.49269e-18	3.2014e-16
ENSG00000112146.12	628.219	1.19494	0.136043	8.78354	1.58402e-18	3.36036e-16
ENSG00000174502.14	290.563	3.94317	0.452171	8.72054	2.76873e-18	5.68813e-16
ENSG00000170465.9	2792.19	7.47934	0.858188	8.71527	2.90077e-18	5.89733e-16
ENSG00000183760.6	802.641	4.2584	0.489565	8.69833	3.36806e-18	6.77674e-16
ENSG00000205639.5	34.2667	3.7638	0.433857	8.67522	4.12742e-18	8.21988e-16
ENSG00000005022.5	1849.83	1.44873	0.16749	8.64964	5.1663e-18	1.01849e-15
ENSG00000204613.6	21.951	4.10129	0.475784	8.62006	6.69173e-18	1.30602e-15
ENSG00000166411.9	665.399	1.28125	0.148685	8.61721	6.86056e-18	1.32572e-15
ENSG00000035141.3	263.39	1.1414	0.132528	8.61256	7.14492e-18	1.36713e-15
ENSG00000163220.10	27443.6	7.64397	0.890126	8.58751	8.88734e-18	1.68402e-15
ENSG00000148798.5	66.9157	4.3006	0.503498	8.54144	1.32563e-17	2.46403e-15
ENSG00000165304.3	100.724	1.52321	0.178418	8.53733	1.37354e-17	2.529e-15
ENSG00000115267.5	550.736	2.19946	0.257785	8.53215	1.43654e-17	2.59602e-15
ENSG00000157111.8	26.0298	3.84455	0.453335	8.4806	2.24043e-17	3.97514e-15
ENSG00000248485.1	91.2208	3.11814	0.368331	8.46559	2.54853e-17	4.48105e-15
ENSG00000164611.8	135.93	1.69617	0.200418	8.46319	2.60167e-17	4.53363e-15
ENSG00000115415.14	2314.51	1.84351	0.217948	8.45849	2.70866e-17	4.67831e-15
ENSG00000151498.7	331.499	1.07856	0.127676	8.44762	2.97303e-17	5.08989e-15
ENSG00000057657.10	1830.52	3.0659	0.365166	8.39593	4.62234e-17	7.77709e-15
ENSG00000184731.5	417.288	2.58065	0.307604	8.38952	4.88117e-17	8.14238e-15
ENSG00000089127.8	404.427	2.73757	0.329355	8.31189	9.41912e-17	1.54482e-14
ENSG00000135114.8	213.8	4.41636	0.533216	8.28249	1.20625e-16	1.96187e-14
ENSG00000148346.7	1034.87	6.08879	0.736768	8.26418	1.40657e-16	2.23187e-14
ENSG00000243708.4	817.43	2.82524	0.343502	8.22481	1.95493e-16	3.05235e-14
ENSG00000169299.9	1058.46	1.5998	0.194843	8.2107	2.19911e-16	3.40636e-14
ENSG00000173083.10	628.999	3.02724	0.370678	8.16676	3.16782e-16	4.86821e-14
ENSG00000165949.8	2072.33	3.72833	0.457045	8.15746	3.4214e-16	5.21683e-14
ENSG00000100596.2	1764.97	1.30162	0.159714	8.14966	3.64948e-16	5.47899e-14
ENSG00000110955.4	4967.4	1.24229	0.152423	8.15026	3.63129e-16	5.47899e-14
ENSG00000069011.11	48.4365	4.11639	0.505853	8.13753	4.03431e-16	6.01051e-14
ENSG00000131203.8	25.8086	3.4538	0.42458	8.13462	4.13224e-16	6.10976e-14
ENSG00000167553.10	2655.49	1.62809	0.20019	8.13272	4.19763e-16	6.15978e-14
ENSG00000081181.3	97.9223	3.50573	0.431622	8.12223	4.57685e-16	6.66614e-14
ENSG00000111331.8	945.474	2.39455	0.295022	8.11651	4.79776e-16	6.93614e-14
ENSG00000198814.8	409.911	2.48768	0.306906	8.10567	5.24561e-16	7.52784e-14
ENSG00000176797.3	90.7388	5.84272	0.722536	8.0864	6.1455e-16	8.69143e-14
ENSG00000177243.3	90.7388	5.84272	0.722536	8.0864	6.1455e-16	8.69143e-14
ENSG00000197915.5	306.387	6.19537	0.76974	8.04866	8.37073e-16	1.17534e-13
ENSG00000108179.9	850.976	2.25981	0.282471	8.00015	1.24266e-15	1.73236e-13
ENSG00000141141.10	565.122	0.866742	0.10876	7.9693	1.59574e-15	2.14787e-13
ENSG00000100664.6	2866.4	1.18999	0.149434	7.96334	1.67454e-15	2.23849e-13
ENSG00000196344.7	30.884	4.58224	0.575589	7.96096	1.70716e-15	2.26657e-13
ENSG00000143839.12	28.122	8.03024	1.01165	7.93776	2.05868e-15	2.62609e-13
ENSG00000142224.11	31.53	6.40761	0.807205	7.93802	2.05435e-15	2.62609e-13
ENSG00000065833.7	774.995	1.46517	0.184569	7.93832	2.04946e-15	2.62609e-13
ENSG00000203785.4	7416.39	4.33165	0.547301	7.91457	2.48101e-15	3.14428e-13
ENSG00000118520.9	3118.26	3.77672	0.4811	7.85016	4.15495e-15	5.1651e-13
ENSG00000171056.6	465.873	2.46546	0.314272	7.845	4.3296e-15	5.34816e-13
ENSG00000166855.5	1113.04	1.35202	0.172483	7.83858	4.55687e-15	5.59348e-13
ENSG00000198901.9	334.927	1.31491	0.168391	7.8087	5.77807e-15	7.04817e-13
ENSG00000131126.14	14.869	3.85653	0.495095	7.78948	6.72878e-15	8.15687e-13
ENSG00000102886.10	221.095	3.15239	0.405334	7.77727	7.41036e-15	8.92766e-13
ENSG00000158158.7	471.644	2.20713	0.284376	7.76131	8.4059e-15	1.00649e-12
ENSG00000136122.11	78.7186	1.4199	0.183061	7.75642	8.736e-15	1.03964e-12
ENSG00000172350.5	34.7564	4.79987	0.620571	7.7346	1.03729e-14	1.22696e-12
ENSG00000126787.8	103.204	2.10578	0.272371	7.73131	1.06447e-14	1.25153e-12
ENSG00000100567.8	519.648	1.31137	0.170103	7.70927	1.26539e-14	1.47003e-12
ENSG00000172432.14	411.952	0.945366	0.122832	7.69638	1.39971e-14	1.60695e-12
ENSG00000159346.8	1752.76	1.28658	0.16726	7.69212	1.44716e-14	1.65171e-12
ENSG00000036672.11	297.921	1.90002	0.247514	7.67642	1.6359e-14	1.85628e-12
ENSG00000147324.6	678.038	0.973782	0.126984	7.66854	1.73962e-14	1.96255e-12
ENSG00000172936.8	371.617	2.11674	0.276383	7.65872	1.87801e-14	2.1065e-12
ENSG00000169474.3	846.319	4.26324	0.557874	7.64194	2.13968e-14	2.37273e-12
ENSG00000141098.8	336.823	1.24525	0.163069	7.63632	2.23514e-14	2.46459e-12
ENSG00000100170.5	787.566	2.43738	0.319365	7.63193	2.31258e-14	2.53565e-12
ENSG00000171236.9	250.864	3.1081	0.407812	7.62142	2.50896e-14	2.72263e-12
ENSG00000181061.9	1604.68	1.55037	0.203426	7.62132	2.51101e-14	2.72263e-12
ENSG00000223572.5	503.258	2.36704	0.310655	7.61951	2.54649e-14	2.74584e-12
ENSG00000182983.10	472.109	1.54436	0.203745	7.57987	3.45902e-14	3.70932e-12
ENSG00000146731.6	1593.48	0.974427	0.128656	7.5739	3.62177e-14	3.86263e-12
ENSG00000103044.6	190.573	3.41631	0.451826	7.56112	3.99627e-14	4.23887e-12
ENSG00000163600.8	19.8977	2.57303	0.341093	7.54349	4.57548e-14	4.80105e-12
ENSG00000178741.7	350.873	1.22506	0.16244	7.54158	4.64304e-14	4.84589e-12
ENSG00000160213.5	1078.35	2.14297	0.284183	7.5408	4.67094e-14	4.84908e-12
ENSG00000129437.5	28.7819	2.97121	0.395939	7.50421	6.18025e-14	6.38201e-12
ENSG00000186806.5	414.233	2.37828	0.317344	7.49434	6.6635e-14	6.84481e-12
ENSG00000152977.5	61.92	4.85131	0.648083	7.48564	7.12001e-14	7.27546e-12
ENSG00000174145.7	29.98	2.69167	0.359717	7.48274	7.27894e-14	7.39912e-12
ENSG00000243627.4	18.9832	4.53248	0.608118	7.45329	9.1042e-14	9.20656e-12
ENSG00000172215.5	38.2897	2.82597	0.379634	7.44393	9.77304e-14	9.83198e-12
ENSG00000164024.7	729.501	1.62921	0.219544	7.42087	1.16353e-13	1.15272e-11
ENSG00000153292.11	20.3408	2.86955	0.38716	7.41179	1.24602e-13	1.22821e-11
ENSG00000062096.10	160.158	3.68938	0.500381	7.37315	1.66643e-13	1.61009e-11
ENSG00000227471.4	39.139	2.56376	0.348114	7.36473	1.77512e-13	1.70665e-11
ENSG00000197641.7	1767.79	3.2385	0.440697	7.34858	2.00324e-13	1.91653e-11
ENSG00000213022.4	294.047	4.71926	0.642473	7.34547	2.05044e-13	1.95212e-11
ENSG00000069974.11	299.717	1.30115	0.177268	7.34005	2.13515e-13	2.0229e-11
ENSG00000004455.12	1024.53	0.973515	0.132946	7.32266	2.43105e-13	2.29212e-11
ENSG00000145386.5	153.396	1.72619	0.237403	7.27113	3.56503e-13	3.32912e-11
ENSG00000174371.12	56.8914	1.45362	0.199935	7.27044	3.58311e-13	3.33007e-11
ENSG00000145700.5	27.0595	2.25137	0.309963	7.26335	3.77628e-13	3.49297e-11
ENSG00000062485.14	1671.98	0.842797	0.116356	7.24327	4.37995e-13	4.03224e-11
ENSG00000169679.10	96.6812	1.45557	0.201182	7.23509	4.65231e-13	4.26287e-11
ENSG00000158125.5	146.922	3.03595	0.419871	7.23067	4.80612e-13	4.38322e-11
ENSG00000167941.2	22.1014	5.4498	0.753966	7.22818	4.89515e-13	4.44365e-11
ENSG00000184661.9	71.869	1.51948	0.210783	7.20872	5.64783e-13	5.07967e-11
ENSG00000104549.7	1265.69	1.85121	0.257372	7.19273	6.35065e-13	5.68558e-11
ENSG00000111726.8	414.108	1.28774	0.179129	7.18888	6.53266e-13	5.82182e-11
ENSG00000138496.12	938.534	1.88371	0.262637	7.17229	7.37513e-13	6.51314e-11
ENSG00000157601.9	1268.43	3.18255	0.445461	7.14439	9.03949e-13	7.91137e-11
ENSG00000167208.10	87.6801	1.57293	0.220467	7.13452	9.71242e-13	8.42477e-11
ENSG00000136695.10	2549.25	3.51024	0.492466	7.12789	1.01921e-12	8.80175e-11
ENSG00000132423.6	59.5841	1.25283	0.175827	7.12537	1.03802e-12	8.92471e-11
ENSG00000187054.10	12.134	6.79712	0.955141	7.11635	1.10823e-12	9.40408e-11
ENSG00000165181.12	43.8449	2.81408	0.395527	7.11477	1.121e-12	9.47126e-11
ENSG00000133048.8	671.451	2.65672	0.373856	7.10627	1.19221e-12	9.98644e-11
ENSG00000106785.10	535.44	2.51213	0.354046	7.0955	1.28882e-12	1.07495e-10
ENSG00000130234.6	20.0881	2.83807	0.400958	7.07822	1.46018e-12	1.21153e-10
ENSG00000104765.10	2890.37	1.41817	0.200369	7.07776	1.46498e-12	1.21153e-10
ENSG00000117395.6	416.702	1.14745	0.162231	7.07294	1.51683e-12	1.24911e-10
ENSG00000174527.5	20.6048	4.94409	0.700314	7.05982	1.66715e-12	1.36713e-10
ENSG00000147044.16	789.867	0.94103	0.133494	7.04923	1.7991e-12	1.45095e-10
ENSG00000112559.9	117.026	1.97228	0.279834	7.04801	1.81491e-12	1.45768e-10
ENSG00000132313.10	381.78	0.939101	0.13333	7.04343	1.87565e-12	1.50029e-10
ENSG00000183155.4	190.603	1.54744	0.219852	7.03857	1.94229e-12	1.54725e-10
ENSG00000137965.6	540.663	2.60249	0.36985	7.0366	1.96981e-12	1.5628e-10
ENSG00000084710.9	58.7281	1.50404	0.214191	7.02192	2.18835e-12	1.72915e-10
ENSG00000136379.7	237.914	1.89572	0.270148	7.01735	2.26115e-12	1.77947e-10
ENSG00000141424.8	1977.01	1.40384	0.200403	7.00507	2.46865e-12	1.91954e-10
ENSG00000171109.14	958.768	0.739792	0.105601	7.00556	2.45998e-12	1.91954e-10
ENSG00000126353.3	44.3412	3.05536	0.436597	6.99811	2.59437e-12	2.0093e-10
ENSG00000100433.11	15.1416	3.51036	0.501926	6.99378	2.67568e-12	2.06408e-10
ENSG00000107201.5	767.995	1.63796	0.234573	6.98276	2.89446e-12	2.22406e-10
ENSG00000135439.7	85.4508	1.99299	0.285574	6.97889	2.9752e-12	2.27714e-10
ENSG00000138755.5	274.367	4.14152	0.593497	6.97816	2.99077e-12	2.28011e-10
ENSG00000198695.2	4944.24	7.05206	1.01136	6.97285	3.10592e-12	2.35868e-10
ENSG00000186871.5	45.5725	1.79623	0.257945	6.96363	3.31623e-12	2.49895e-10
ENSG00000136868.9	1617.57	1.98165	0.28466	6.96145	3.36794e-12	2.52816e-10
ENSG00000157551.13	426.663	2.13243	0.306732	6.95208	3.59927e-12	2.69146e-10
ENSG00000139579.8	211.925	1.05522	0.152019	6.9414	3.8824e-12	2.8811e-10
ENSG00000102962.4	320.77	3.18442	0.459176	6.93507	4.06017e-12	3.0016e-10
ENSG00000121621.6	68.5374	1.73527	0.25036	6.93109	4.17597e-12	3.07556e-10
ENSG00000139629.11	373.857	1.89616	0.273677	6.92845	4.25473e-12	3.12178e-10
ENSG00000112237.8	726.213	1.06348	0.153847	6.91258	4.75901e-12	3.45285e-10
ENSG00000139173.5	274.384	1.24032	0.17952	6.90906	4.87869e-12	3.52657e-10
ENSG00000088986.6	1802.27	1.22948	0.177972	6.90831	4.90464e-12	3.53224e-10
ENSG00000091164.8	655.977	1.03948	0.150559	6.90413	5.05104e-12	3.6243e-10
ENSG00000151025.9	12.55	2.9443	0.426679	6.90051	5.18157e-12	3.70435e-10
ENSG00000035499.8	53.685	1.6196	0.234912	6.89452	5.40469e-12	3.84976e-10
ENSG00000174343.5	58.8026	4.27291	0.620559	6.88558	5.75515e-12	4.08448e-10
ENSG00000105173.9	51.7385	2.34855	0.341971	6.86768	6.52532e-12	4.59764e-10
ENSG00000167862.5	167.219	1.10609	0.16113	6.86459	6.66815e-12	4.68138e-10
ENSG00000121858.6	954.266	1.34427	0.195889	6.86245	6.76902e-12	4.73516e-10
ENSG00000176920.10	167.231	2.62453	0.383568	6.84242	7.78675e-12	5.38915e-10
ENSG00000161405.12	47.0351	2.08839	0.305653	6.83255	8.34195e-12	5.753e-10
ENSG00000103534.12	279.762	2.97035	0.436298	6.80807	9.89138e-12	6.77369e-10
ENSG00000151117.4	636.553	2.45361	0.360458	6.80692	9.97101e-12	6.80434e-10
ENSG00000100764.9	1093.86	0.915255	0.134683	6.79561	1.07855e-11	7.33454e-10
ENSG00000131467.6	920.856	1.2454	0.183349	6.79255	1.10165e-11	7.4656e-10
ENSG00000148459.11	56.0961	1.44827	0.213451	6.78502	1.16068e-11	7.81137e-10
ENSG00000174469.13	21.1074	2.74798	0.407376	6.74557	1.52428e-11	1.01189e-09
ENSG00000237289.5	732.731	2.32212	0.344408	6.74235	1.55843e-11	1.03105e-09
ENSG00000155463.8	800.335	0.791495	0.117515	6.73526	1.63635e-11	1.07531e-09
ENSG00000137648.12	154.913	2.53601	0.376634	6.73334	1.65807e-11	1.08592e-09
ENSG00000126067.7	607.186	0.950969	0.141279	6.73113	1.68353e-11	1.09891e-09
ENSG00000185798.6	139.361	1.52337	0.226876	6.71455	1.88649e-11	1.22321e-09
ENSG00000137757.6	13.6075	4.58774	0.683996	6.70727	1.98305e-11	1.28156e-09
ENSG00000145113.17	21.6818	4.92933	0.735575	6.70133	2.06532e-11	1.33032e-09
ENSG00000121594.7	15.707	2.99497	0.447568	6.69166	2.20657e-11	1.41663e-09
ENSG00000198780.7	67.6199	1.99157	0.298406	6.67404	2.48851e-11	1.5872e-09
ENSG00000132530.12	1013.89	1.74409	0.26141	6.67186	2.52586e-11	1.59538e-09
ENSG00000136930.8	814.186	0.910519	0.136466	6.67215	2.52075e-11	1.59538e-09
ENSG00000121552.3	4242.26	2.92184	0.438145	6.66865	2.58161e-11	1.62533e-09
ENSG00000103035.6	900.628	0.904769	0.135689	6.66794	2.59418e-11	1.62799e-09
ENSG00000079459.8	1332.46	1.94011	0.291038	6.66619	2.62529e-11	1.64224e-09
ENSG00000120217.9	123.422	2.77809	0.417101	6.66048	2.72926e-11	1.70182e-09
ENSG00000064601.12	1342.55	1.29466	0.194616	6.65236	2.88424e-11	1.79273e-09
ENSG00000139719.5	298.172	0.944171	0.142007	6.64878	2.95531e-11	1.83108e-09
ENSG00000151715.3	523.582	2.63724	0.397123	6.64087	3.11838e-11	1.91388e-09
ENSG00000109805.5	129.794	1.53027	0.230626	6.63529	3.23871e-11	1.9815e-09
ENSG00000128965.7	103.689	4.84427	0.730555	6.63094	3.33554e-11	2.03437e-09
ENSG00000183527.7	219.091	1.19431	0.180481	6.61739	3.656e-11	2.21597e-09
ENSG00000119714.6	181.308	1.95561	0.29663	6.59277	4.31691e-11	2.60041e-09
ENSG00000170185.5	910.31	0.891864	0.135575	6.5784	4.75528e-11	2.84995e-09
ENSG00000131015.4	10.0958	3.3655	0.512188	6.57084	5.00332e-11	2.9832e-09
ENSG00000164904.11	490.858	1.21624	0.185433	6.55889	5.42107e-11	3.2159e-09
ENSG00000160654.5	89.2026	2.19545	0.334875	6.55601	5.52649e-11	3.2685e-09
ENSG00000125149.7	811.627	2.68341	0.409765	6.54864	5.80617e-11	3.42353e-09
ENSG00000165929.8	827.078	1.17181	0.179092	6.54303	6.02837e-11	3.5332e-09
ENSG00000163032.7	420.793	2.79728	0.427652	6.54102	6.10987e-11	3.57025e-09
ENSG00000069849.6	2348.6	1.11542	0.170629	6.5371	6.27215e-11	3.6438e-09
ENSG00000198399.10	2384.29	1.60376	0.245364	6.53624	6.30863e-11	3.65358e-09
ENSG00000136261.10	688.988	1.09798	0.16835	6.52203	6.93635e-11	4.00523e-09
ENSG00000166851.10	61.6326	1.53772	0.236636	6.49824	8.12629e-11	4.67849e-09
ENSG00000223443.2	12.2884	3.18224	0.490329	6.49002	8.58266e-11	4.91225e-09
ENSG00000101166.11	914.617	1.24166	0.191827	6.47282	9.61925e-11	5.42598e-09
ENSG00000121316.6	943.89	2.12424	0.328356	6.46933	9.84378e-11	5.52072e-09
ENSG00000128713.11	11.246	3.44883	0.533429	6.46539	1.01037e-10	5.65028e-09
ENSG00000163209.10	10.7161	6.96792	1.07913	6.457	1.06798e-10	5.93841e-09
ENSG00000140519.8	911.961	5.55152	0.860477	6.45168	1.10618e-10	6.13331e-09
ENSG00000140534.9	57.9985	1.94747	0.301959	6.44946	1.12251e-10	6.18871e-09
ENSG00000183347.13	116.394	2.287	0.354932	6.44348	1.16763e-10	6.41932e-09
ENSG00000148572.10	440.105	1.52441	0.236605	6.44283	1.17262e-10	6.42868e-09
ENSG00000177272.7	32.1539	1.65946	0.258267	6.42535	1.31566e-10	7.15259e-09
ENSG00000196611.4	12.1328	5.86112	0.912277	6.42472	1.3211e-10	7.16218e-09
ENSG00000109062.5	329.531	1.07459	0.167294	6.42337	1.33289e-10	7.20611e-09
ENSG00000134321.7	307.676	3.08482	0.480323	6.42239	1.34151e-10	7.23264e-09
ENSG00000089723.5	333.551	2.4005	0.374722	6.40609	1.49302e-10	7.96152e-09
ENSG00000176749.4	82.0903	2.0001	0.312361	6.40319	1.52165e-10	8.09209e-09
ENSG00000176153.10	113.734	2.71721	0.42469	6.39811	1.57317e-10	8.34334e-09
ENSG00000144452.10	9587.35	3.53625	0.55299	6.39477	1.60789e-10	8.5044e-09
ENSG00000244057.2	133.184	10.2633	1.60782	6.38339	1.73213e-10	9.06326e-09
ENSG00000124920.9	28.0171	2.59618	0.406947	6.37965	1.77493e-10	9.26236e-09
ENSG00000133313.10	691.931	1.4792	0.231938	6.37757	1.79921e-10	9.36406e-09
ENSG00000161267.7	400.34	1.62116	0.254251	6.37622	1.8151e-10	9.4216e-09
ENSG00000085831.11	288.509	2.06821	0.324518	6.37318	1.85154e-10	9.5853e-09
ENSG00000005469.7	424.617	1.03376	0.162398	6.36558	1.94559e-10	1.00455e-08
ENSG00000170545.12	207.316	1.3627	0.214166	6.36283	1.98069e-10	1.01729e-08
ENSG00000171403.5	129.085	4.2669	0.671327	6.35592	2.07187e-10	1.05855e-08
ENSG00000130826.11	551.798	0.977129	0.154224	6.33577	2.36152e-10	1.19434e-08
ENSG00000212907.2	10575.2	4.6696	0.737438	6.33219	2.41706e-10	1.21593e-08
ENSG00000124215.12	49.839	1.94424	0.307041	6.33218	2.41729e-10	1.21593e-08
ENSG00000156234.7	13.6613	4.41547	0.697378	6.33153	2.4274e-10	1.21788e-08
ENSG00000173692.8	1481.06	1.09466	0.173049	6.32574	2.52022e-10	1.26121e-08
ENSG00000173193.9	1656.41	1.34811	0.213139	6.32502	2.53205e-10	1.26389e-08
ENSG00000163466.11	3644.75	1.21439	0.192181	6.319	2.63253e-10	1.30736e-08
ENSG00000106105.9	1143.5	0.999812	0.158218	6.31919	2.62939e-10	1.30736e-08
ENSG00000137807.9	166.081	1.32856	0.210296	6.31756	2.65731e-10	1.31631e-08
ENSG00000157456.3	90.0594	1.62965	0.258027	6.3158	2.68771e-10	1.328e-08
ENSG00000111361.8	554.035	0.640998	0.101517	6.31418	2.71597e-10	1.33858e-08
ENSG00000163565.14	2099.71	1.64926	0.261758	6.30068	2.96339e-10	1.44954e-08
ENSG00000168259.10	995.141	1.92459	0.305997	6.28958	3.18327e-10	1.5532e-08
ENSG00000144848.6	587.126	0.961084	0.152871	6.28689	3.23897e-10	1.57643e-08
ENSG00000181163.9	5880.29	1.20776	0.192223	6.28313	3.31833e-10	1.61104e-08
ENSG00000050344.8	501.996	1.69433	0.269835	6.27913	3.40479e-10	1.64891e-08
ENSG00000186767.5	214.257	1.97006	0.313895	6.27617	3.47006e-10	1.67637e-08
ENSG00000128039.6	337.47	1.53308	0.24469	6.26542	3.71831e-10	1.78745e-08
ENSG00000204178.5	549.674	0.996147	0.15927	6.25444	3.98949e-10	1.91309e-08
ENSG00000187510.3	10.7408	5.34528	0.854957	6.2521	4.04973e-10	1.93356e-08
ENSG00000175893.7	994.344	1.09831	0.17631	6.22946	4.68057e-10	2.20654e-08
ENSG00000148773.8	1003.19	1.89828	0.30507	6.22245	4.89447e-10	2.30182e-08
ENSG00000078081.3	349.142	2.35399	0.379845	6.19723	5.7465e-10	2.67671e-08
ENSG00000146242.5	654.836	1.65268	0.266872	6.19278	5.9114e-10	2.74697e-08
ENSG00000179477.5	1954.49	3.19774	0.516568	6.19036	6.00284e-10	2.78284e-08
ENSG00000139547.6	53.8466	2.31118	0.373404	6.1895	6.0357e-10	2.79144e-08
ENSG00000148291.5	93.0663	1.20946	0.195448	6.18815	6.0875e-10	2.80874e-08
ENSG00000103005.7	240.894	3.19268	0.518538	6.15708	7.40999e-10	3.3869e-08
ENSG00000197299.6	64.9547	1.35981	0.221068	6.15111	7.69424e-10	3.50861e-08
ENSG00000158023.5	82.2551	1.76853	0.287582	6.14966	7.76492e-10	3.53258e-08
ENSG00000180871.3	116.254	2.34145	0.38107	6.14441	8.02602e-10	3.61764e-08
ENSG00000177628.11	892.164	1.61562	0.262937	6.14453	8.02024e-10	3.61764e-08
ENSG00000108671.5	836.796	0.895197	0.14571	6.14368	8.06331e-10	3.62607e-08
ENSG00000140525.13	259.597	0.987868	0.161085	6.13257	8.64709e-10	3.8619e-08
ENSG00000107338.8	236.039	1.06335	0.173441	6.13091	8.73778e-10	3.8935e-08
ENSG00000099940.7	611.197	1.33588	0.217961	6.12898	8.84421e-10	3.93195e-08
ENSG00000163251.3	152.149	1.48203	0.241822	6.12861	8.8652e-10	3.93232e-08
ENSG00000121742.11	2301.88	3.71827	0.607028	6.12537	9.04756e-10	4.00411e-08
ENSG00000178919.7	48.7858	3.75312	0.612804	6.12451	9.09657e-10	4.01669e-08
ENSG00000111206.8	136.509	1.48452	0.242432	6.12344	9.15746e-10	4.03445e-08
ENSG00000047346.8	841.63	1.1384	0.186148	6.11557	9.62123e-10	4.22923e-08
ENSG00000148187.13	286.068	0.750617	0.122794	6.11282	9.78839e-10	4.29303e-08
ENSG00000168528.7	269.304	1.75099	0.286472	6.11223	9.82476e-10	4.29932e-08
ENSG00000114251.9	419.48	2.22576	0.364356	6.10876	1.00408e-09	4.38403e-08
ENSG00000131732.7	256.245	1.04892	0.171935	6.1007	1.05607e-09	4.59047e-08
ENSG00000128578.5	60.5153	1.45787	0.239212	6.09446	1.0981e-09	4.76258e-08
ENSG00000152409.8	1386.32	1.2391	0.2034	6.09193	1.11555e-09	4.82752e-08
ENSG00000188293.5	18.3802	4.67577	0.767891	6.0891	1.13546e-09	4.90282e-08
ENSG00000149100.8	1390.36	0.855625	0.140934	6.0711	1.27034e-09	5.44905e-08
ENSG00000197930.8	1143.96	1.55905	0.256823	6.07054	1.27485e-09	5.45532e-08
ENSG00000138160.4	280.231	1.07391	0.177098	6.06395	1.32814e-09	5.64736e-08
ENSG00000065675.10	47.4454	2.04198	0.33734	6.05319	1.42007e-09	5.98818e-08
ENSG00000198826.6	298.043	1.65786	0.273884	6.05313	1.42057e-09	5.98818e-08
ENSG00000163636.6	695.195	0.963481	0.159193	6.05229	1.42801e-09	6.00655e-08
ENSG00000224186.4	56.1564	5.11012	0.844467	6.0513	1.43685e-09	6.03075e-08
ENSG00000139514.8	1705.82	1.35072	0.223477	6.04411	1.5024e-09	6.29237e-08
ENSG00000126709.10	1012.2	3.0974	0.513515	6.03177	1.62173e-09	6.76311e-08
ENSG00000175063.12	73.8087	1.36819	0.226848	6.03129	1.62659e-09	6.76891e-08
ENSG00000106299.7	1343.11	0.959236	0.15927	6.02269	1.71541e-09	7.12333e-08
ENSG00000241322.4	29.5927	2.02918	0.337079	6.01988	1.74545e-09	7.23267e-08
ENSG00000197948.6	992.963	2.6484	0.440081	6.01798	1.76612e-09	7.29645e-08
ENSG00000100350.10	283.828	1.22607	0.203741	6.01777	1.76832e-09	7.29645e-08
ENSG00000235109.3	109.872	1.22123	0.202982	6.01642	1.78318e-09	7.34226e-08
ENSG00000181847.7	41.7234	2.1963	0.365193	6.01408	1.80913e-09	7.43344e-08
ENSG00000088325.11	290.623	1.59998	0.266469	6.0044	1.92041e-09	7.85758e-08
ENSG00000214114.4	245.209	1.34134	0.223406	6.00406	1.92444e-09	7.85758e-08
ENSG00000167914.6	1266.66	2.08507	0.347332	6.0031	1.93588e-09	7.8878e-08
ENSG00000117650.8	69.6295	1.01087	0.168493	5.99944	1.98003e-09	8.05088e-08
ENSG00000138182.10	443.17	0.892686	0.148885	5.99581	2.02474e-09	8.21555e-08
ENSG00000165799.4	608.918	2.99515	0.499575	5.9954	2.02983e-09	8.21914e-08
ENSG00000131747.10	729.98	1.29299	0.215831	5.99078	2.08843e-09	8.43892e-08
ENSG00000126267.4	819.535	1.11435	0.186378	5.97899	2.24525e-09	9.01657e-08
ENSG00000168765.11	155.702	1.28761	0.215561	5.97328	2.32527e-09	9.31874e-08
ENSG00000166451.9	105.555	1.39348	0.233575	5.96589	2.43307e-09	9.71089e-08
ENSG00000131979.14	232.14	1.58746	0.26617	5.96408	2.46017e-09	9.799e-08
ENSG00000107949.12	328.525	0.826573	0.138617	5.96299	2.47669e-09	9.84474e-08
ENSG00000075785.8	4175.84	3.05529	0.512793	5.95814	2.55117e-09	1.01202e-07
ENSG00000253309.2	27.2057	6.4681	1.08567	5.95771	2.55801e-09	1.01267e-07
ENSG00000182585.5	90.4463	3.66805	0.616288	5.95185	2.65133e-09	1.04537e-07
ENSG00000106853.12	382.942	1.17505	0.197453	5.95106	2.66406e-09	1.04828e-07
ENSG00000142864.10	4645.63	1.12347	0.188811	5.95024	2.67747e-09	1.05143e-07
ENSG00000205413.3	1015.15	2.60046	0.437345	5.94601	2.74756e-09	1.07679e-07
ENSG00000185238.8	224.032	0.882666	0.148507	5.94359	2.78854e-09	1.09066e-07
ENSG00000205057.3	3.83886	5.43731	0.915412	5.93975	2.85461e-09	1.11163e-07
ENSG00000051596.5	400.036	1.32445	0.222991	5.93948	2.85923e-09	1.11163e-07
ENSG00000226887.3	37.6518	1.61985	0.272753	5.93888	2.86973e-09	1.11349e-07
ENSG00000133935.6	294.362	1.32617	0.223467	5.93454	2.94672e-09	1.14109e-07
ENSG00000161921.10	339.549	1.26209	0.212682	5.93418	2.95322e-09	1.14135e-07
ENSG00000004961.10	185.839	1.14229	0.192687	5.9282	3.06268e-09	1.18131e-07
ENSG00000023330.10	436.138	1.25706	0.212509	5.91531	3.31253e-09	1.27055e-07
ENSG00000134278.10	766.385	1.46604	0.248085	5.90941	3.43343e-09	1.3092e-07
ENSG00000091651.4	42.2562	1.38015	0.233553	5.90936	3.43449e-09	1.3092e-07
ENSG00000111261.9	423.523	1.09505	0.185666	5.89797	3.67994e-09	1.3973e-07
ENSG00000090889.10	96.9883	1.16356	0.197486	5.89185	3.81899e-09	1.44729e-07
ENSG00000092148.8	4975.52	0.685964	0.11644	5.89113	3.83566e-09	1.45079e-07
ENSG00000115866.6	1119.61	0.870537	0.147796	5.89014	3.85877e-09	1.4567e-07
ENSG00000155393.8	291.244	0.985317	0.167343	5.88802	3.90843e-09	1.46977e-07
ENSG00000258947.2	206.388	2.08387	0.354107	5.88487	3.98366e-09	1.49517e-07
ENSG00000204267.9	662.398	1.37033	0.232931	5.88299	4.02926e-09	1.50939e-07
ENSG00000174963.13	15.9842	4.09773	0.696866	5.88023	4.09701e-09	1.53182e-07
ENSG00000197170.5	850.316	1.38544	0.235777	5.87608	4.20088e-09	1.56766e-07
ENSG00000213578.4	12.12	3.8374	0.653142	5.87529	4.22115e-09	1.57222e-07
ENSG00000007171.12	97.237	4.39988	0.748932	5.87488	4.23157e-09	1.57309e-07
ENSG00000179913.6	40.1398	2.15258	0.366622	5.8714	4.32122e-09	1.60033e-07
ENSG00000188505.4	3563.74	2.87451	0.489706	5.86987	4.36145e-09	1.61217e-07
ENSG00000075673.7	954.331	4.35642	0.742717	5.86551	4.47745e-09	1.65192e-07
ENSG00000184060.6	397.781	1.77246	0.302354	5.8622	4.56774e-09	1.67738e-07
ENSG00000162645.8	1220.27	0.793787	0.135398	5.86261	4.55636e-09	1.67738e-07
ENSG00000070526.10	30.8513	2.08092	0.355126	5.85968	4.63753e-09	1.69814e-07
ENSG00000268059.1	85.4104	4.5215	0.772275	5.85478	4.77642e-09	1.74572e-07
ENSG00000166105.11	92.3809	1.98874	0.339967	5.84981	4.92134e-09	1.79448e-07
ENSG00000121152.5	62.3425	1.50117	0.256633	5.84948	4.93102e-09	1.79448e-07
ENSG00000133835.10	1583.01	0.944569	0.161697	5.84159	5.17053e-09	1.87571e-07
ENSG00000111247.10	80.8062	1.6605	0.284439	5.83779	5.28974e-09	1.9154e-07
ENSG00000138778.7	206.053	1.07653	0.184532	5.83387	5.41572e-09	1.95016e-07
ENSG00000134001.8	1213.56	0.971985	0.166603	5.83413	5.40733e-09	1.95016e-07
ENSG00000069956.7	2372.97	1.25151	0.214694	5.82926	5.56731e-09	1.99738e-07
ENSG00000125780.11	3685.97	3.19468	0.548847	5.82072	5.85948e-09	2.0945e-07
ENSG00000111275.8	2298.98	1.20092	0.20663	5.81191	6.17651e-09	2.19976e-07
ENSG00000198018.6	285.76	1.46664	0.252374	5.81139	6.19561e-09	2.20255e-07
ENSG00000169403.7	319.035	1.7019	0.29306	5.80734	6.34725e-09	2.24826e-07
ENSG00000148429.10	691.735	0.825363	0.142159	5.80593	6.40093e-09	2.26317e-07
ENSG00000129810.10	60.475	2.31099	0.398143	5.80443	6.45864e-09	2.27533e-07
ENSG00000170515.9	1543.15	0.892601	0.153804	5.80348	6.49544e-09	2.28417e-07
ENSG00000155158.16	1752.86	1.63424	0.281662	5.80214	6.54734e-09	2.29828e-07
ENSG00000087586.13	93.252	1.42136	0.245312	5.79407	6.87003e-09	2.3959e-07
ENSG00000109572.9	2253.9	0.98816	0.17055	5.79396	6.87453e-09	2.3959e-07
ENSG00000156282.3	27.4483	8.63205	1.49116	5.78882	7.08805e-09	2.46591e-07
ENSG00000124610.3	83.9019	2.45433	0.424327	5.78405	7.29213e-09	2.52341e-07
ENSG00000149554.8	144.349	1.58854	0.27478	5.78112	7.42032e-09	2.56323e-07
ENSG00000112115.5	4.32962	6.0021	1.03895	5.77706	7.60173e-09	2.62125e-07
ENSG00000146950.8	220.165	1.54595	0.267788	5.77305	7.78485e-09	2.67966e-07
ENSG00000185306.8	30.9707	2.24941	0.389746	5.77147	7.85808e-09	2.70011e-07
ENSG00000093000.14	947.516	0.859189	0.149068	5.76375	8.22668e-09	2.8021e-07
ENSG00000168062.5	21.6418	3.41573	0.593552	5.75474	8.6777e-09	2.94544e-07
ENSG00000143162.7	3117.79	1.70554	0.296658	5.74916	8.96878e-09	3.03369e-07
ENSG00000092068.14	374.273	1.30406	0.226838	5.74886	8.98455e-09	3.03376e-07
ENSG00000009790.10	53.8899	1.88567	0.328194	5.74558	9.16049e-09	3.08783e-07
ENSG00000160551.5	4313.65	1.03229	0.179764	5.74246	9.33084e-09	3.13983e-07
ENSG00000163568.9	15.5228	2.64502	0.46063	5.74217	9.34701e-09	3.13985e-07
ENSG00000062038.9	762.444	2.05557	0.358337	5.73641	9.67033e-09	3.22625e-07
ENSG00000156970.8	109.766	1.3494	0.235348	5.73365	9.82911e-09	3.26805e-07
ENSG00000105131.3	805.528	2.74637	0.479546	5.72703	1.02202e-08	3.39229e-07
ENSG00000187446.7	2734.05	2.28323	0.398803	5.7252	1.03311e-08	3.41748e-07
ENSG00000010244.12	2709.54	1.04412	0.182387	5.72478	1.03569e-08	3.42024e-07
ENSG00000136167.9	1865.35	1.20545	0.21062	5.72333	1.04455e-08	3.44367e-07
ENSG00000128510.6	1476.49	2.37752	0.415519	5.7218	1.054e-08	3.46897e-07
ENSG00000198763.3	25526.8	4.1879	0.731977	5.72136	1.05676e-08	3.47218e-07
ENSG00000136560.9	562.608	0.546768	0.0955824	5.72038	1.06286e-08	3.48636e-07
ENSG00000152413.10	320.635	1.38728	0.242557	5.71937	1.06919e-08	3.50125e-07
ENSG00000113643.4	805.578	0.737905	0.129138	5.71407	1.10303e-08	3.58797e-07
ENSG00000197535.10	2819.52	1.08422	0.189852	5.71086	1.12409e-08	3.65039e-07
ENSG00000100292.12	692.859	1.5519	0.271835	5.70897	1.13665e-08	3.68503e-07
ENSG00000211772.4	173.467	2.14141	0.375355	5.70501	1.16333e-08	3.7653e-07
ENSG00000123473.11	140.431	1.1086	0.194342	5.7044	1.16751e-08	3.77258e-07
ENSG00000204539.3	11249.3	3.23217	0.566784	5.70264	1.17963e-08	3.80542e-07
ENSG00000150337.9	12.7635	2.35533	0.413475	5.69643	1.22339e-08	3.94007e-07
ENSG00000134940.9	6.0864	5.33866	0.937946	5.69187	1.25659e-08	4.04034e-07
ENSG00000118985.10	1720.01	1.17527	0.206742	5.68473	1.31017e-08	4.19878e-07
ENSG00000134070.4	134.639	1.36242	0.239882	5.67953	1.35064e-08	4.31431e-07
ENSG00000163191.5	2427.76	1.47993	0.260618	5.67854	1.3585e-08	4.32622e-07
ENSG00000048162.15	152.901	1.13721	0.200266	5.6785	1.3588e-08	4.32622e-07
ENSG00000176087.10	472.665	0.848227	0.149587	5.67047	1.42407e-08	4.52664e-07
ENSG00000014257.11	1089.23	2.18375	0.385239	5.66856	1.43999e-08	4.56981e-07
ENSG00000092203.9	1067.8	0.790318	0.139515	5.66477	1.47223e-08	4.64945e-07
ENSG00000203747.5	60.3284	2.08272	0.367782	5.66291	1.48829e-08	4.69256e-07
ENSG00000171126.7	19.9522	1.72036	0.303859	5.66171	1.49869e-08	4.71774e-07
ENSG00000006788.8	4.33794	5.24474	0.926766	5.65918	1.52097e-08	4.78016e-07
ENSG00000135823.9	659.78	0.702516	0.124211	5.65585	1.55077e-08	4.85816e-07
ENSG00000151023.12	13.8057	3.61574	0.639377	5.65511	1.55748e-08	4.87135e-07
ENSG00000204936.5	30.825	4.23377	0.74897	5.6528	1.57859e-08	4.92949e-07
ENSG00000132388.8	974.942	1.10205	0.195095	5.64881	1.61566e-08	5.03721e-07
ENSG00000113742.8	1547.22	0.858711	0.152035	5.64811	1.6222e-08	5.04951e-07
ENSG00000183034.8	5.05262	5.05669	0.896501	5.64047	1.69586e-08	5.24533e-07
ENSG00000164181.9	1459.09	1.59648	0.283134	5.63862	1.71418e-08	5.29361e-07
ENSG00000198176.8	1192.73	1.45746	0.258497	5.63821	1.71824e-08	5.29776e-07
ENSG00000237330.2	50.8088	2.19105	0.38878	5.6357	1.74348e-08	5.36712e-07
ENSG00000165480.11	71.8403	2.26101	0.40143	5.6324	1.77724e-08	5.46242e-07
ENSG00000183479.8	382.709	3.5266	0.627435	5.62066	1.90224e-08	5.81002e-07
ENSG00000117724.8	716.561	1.13663	0.202337	5.61751	1.93731e-08	5.90787e-07
ENSG00000197279.3	31.5068	1.68777	0.300504	5.61646	1.94906e-08	5.92522e-07
ENSG00000161057.6	1111.85	1.05088	0.187345	5.60934	2.03097e-08	6.15743e-07
ENSG00000111237.14	516.688	0.937037	0.167051	5.60928	2.03176e-08	6.15743e-07
ENSG00000197147.8	843.385	1.4598	0.260607	5.60155	2.12448e-08	6.39867e-07
ENSG00000005001.5	117.157	3.58491	0.641667	5.58687	2.31201e-08	6.91018e-07
ENSG00000072803.13	1007.58	0.691328	0.123777	5.58529	2.33314e-08	6.96266e-07
ENSG00000173221.9	399.323	2.18496	0.391462	5.58155	2.38386e-08	7.10317e-07
ENSG00000180834.3	37.6638	1.15198	0.206515	5.57818	2.43049e-08	7.23108e-07
ENSG00000175643.7	71.1159	1.55731	0.280164	5.55857	2.71986e-08	8.05517e-07
ENSG00000125977.6	985.397	0.83896	0.151023	5.55518	2.7733e-08	8.20098e-07
ENSG00000125245.8	20.3698	4.82269	0.868228	5.55464	2.78189e-08	8.21393e-07
ENSG00000228253.1	1767.42	3.15825	0.568987	5.55065	2.84615e-08	8.3657e-07
ENSG00000184613.6	267.595	2.76907	0.499142	5.54765	2.89528e-08	8.47183e-07
ENSG00000132434.5	332.71	0.902111	0.162756	5.54272	2.97808e-08	8.67511e-07
ENSG00000196821.5	1095.54	0.824971	0.148904	5.54028	3.01989e-08	8.78377e-07
ENSG00000078589.8	20.7208	2.07292	0.374197	5.53965	3.03075e-08	8.80225e-07
ENSG00000198786.2	27962.7	3.94133	0.711944	5.536	3.09449e-08	8.97401e-07
ENSG00000181467.2	808.964	0.78669	0.14214	5.5346	3.11941e-08	9.03287e-07
ENSG00000151006.7	121.87	3.23168	0.584036	5.53335	3.1417e-08	9.07049e-07
ENSG00000137804.8	260.959	1.1337	0.204882	5.5334	3.14091e-08	9.07049e-07
ENSG00000092295.7	1389.92	2.63631	0.476662	5.53076	3.18845e-08	9.17832e-07
ENSG00000189377.4	5.68074	5.33805	0.965248	5.53023	3.19806e-08	9.19242e-07
ENSG00000187268.7	91.2775	4.3296	0.783156	5.5284	3.23164e-08	9.27528e-07
ENSG00000164746.9	4.96722	3.89907	0.706292	5.52047	3.38085e-08	9.68929e-07
ENSG00000198712.1	35560	3.04889	0.552356	5.51979	3.39407e-08	9.71291e-07
ENSG00000128383.8	23.899	1.97449	0.357947	5.51615	3.46503e-08	9.90145e-07
ENSG00000079785.10	1118.23	0.837604	0.151933	5.51297	3.52826e-08	1.00674e-06
ENSG00000104660.13	429.736	0.728683	0.132377	5.50459	3.70028e-08	1.04816e-06
ENSG00000143179.8	213.424	1.08306	0.197206	5.49202	3.97369e-08	1.11911e-06
ENSG00000143942.4	24.5984	1.82228	0.331966	5.48935	4.03414e-08	1.1345e-06
ENSG00000081237.14	1023.89	0.942048	0.171724	5.48584	4.11517e-08	1.15562e-06
ENSG00000144597.9	730.915	1.12404	0.204948	5.48452	4.14585e-08	1.16256e-06
ENSG00000171903.12	50.3995	1.80885	0.33001	5.48118	4.225e-08	1.18137e-06
ENSG00000182938.4	15.4206	3.61985	0.660863	5.47746	4.31466e-08	1.20471e-06
ENSG00000187173.3	563.55	2.82674	0.516183	5.47623	4.34485e-08	1.21141e-06
ENSG00000120437.7	367.345	1.36796	0.249837	5.47541	4.36489e-08	1.21353e-06
ENSG00000109534.12	110.193	1.90502	0.348007	5.47407	4.39812e-08	1.22103e-06
ENSG00000147689.12	254.339	3.15273	0.575989	5.47358	4.41022e-08	1.22265e-06
ENSG00000204880.6	36.2953	5.29519	0.968999	5.4646	4.63953e-08	1.28257e-06
ENSG00000114573.5	2258.26	1.67845	0.307312	5.46172	4.71538e-08	1.3017e-06
ENSG00000119139.12	1197.82	0.9072	0.166165	5.45965	4.77077e-08	1.31513e-06
ENSG00000108932.7	177.077	1.42446	0.260931	5.45914	4.78439e-08	1.31702e-06
ENSG00000162924.9	3162.78	1.85858	0.340558	5.45745	4.83011e-08	1.32587e-06
ENSG00000132274.11	1003.78	1.29095	0.236545	5.45752	4.82838e-08	1.32587e-06
ENSG00000108417.3	16.6368	6.24004	1.14358	5.45657	4.85419e-08	1.33061e-06
ENSG00000198886.2	34011.5	3.57161	0.65497	5.45308	4.95041e-08	1.35508e-06
ENSG00000099337.3	389.591	1.45179	0.266419	5.44928	5.05733e-08	1.38047e-06
ENSG00000065615.9	761.456	0.849296	0.155888	5.44812	5.09057e-08	1.38374e-06
ENSG00000163840.5	942.539	1.13715	0.208794	5.44628	5.14331e-08	1.39613e-06
ENSG00000214215.3	3.33301	5.29253	0.972422	5.44262	5.25016e-08	1.42316e-06
ENSG00000160818.12	233.611	1.60047	0.2942	5.44006	5.32616e-08	1.44176e-06
ENSG00000111536.4	3.03261	5.46865	1.00558	5.43832	5.37858e-08	1.45192e-06
ENSG00000166197.12	943.214	1.59703	0.293696	5.43772	5.3967e-08	1.4548e-06
ENSG00000123728.5	552.552	1.17264	0.215716	5.43602	5.44828e-08	1.46466e-06
ENSG00000136153.15	2230.8	2.20834	0.406378	5.43419	5.50474e-08	1.47655e-06
ENSG00000197451.6	1021.93	0.984655	0.181271	5.43196	5.57387e-08	1.49225e-06
ENSG00000258875.1	20.3871	3.17105	0.583837	5.43139	5.59173e-08	1.49498e-06
ENSG00000112761.14	31.2408	2.57619	0.474529	5.42894	5.66909e-08	1.51359e-06
ENSG00000147883.9	492.006	1.36375	0.251413	5.42433	5.81713e-08	1.54888e-06
ENSG00000269871.1	96.6015	5.84479	1.07776	5.42309	5.85782e-08	1.55336e-06
ENSG00000213585.6	1831.63	1.10924	0.204621	5.42092	5.92928e-08	1.57017e-06
ENSG00000143106.8	518.757	1.14491	0.211237	5.42005	5.95837e-08	1.57361e-06
ENSG00000188089.9	2148.07	2.66714	0.492118	5.41971	5.96951e-08	1.57442e-06
ENSG00000160785.9	435.362	1.66624	0.307639	5.41621	6.08755e-08	1.60338e-06
ENSG00000155026.12	45.4895	3.85868	0.712771	5.41362	6.17618e-08	1.62454e-06
ENSG00000121060.10	1209	1.00802	0.186326	5.40997	6.30368e-08	1.65361e-06
ENSG00000204538.3	363.102	2.44321	0.451933	5.40614	6.43963e-08	1.68475e-06
ENSG00000116191.13	1103.88	1.41687	0.262084	5.40616	6.43891e-08	1.68475e-06
ENSG00000028116.12	310.535	0.730923	0.13526	5.40385	6.52256e-08	1.70188e-06
ENSG00000114209.10	892.415	2.24306	0.415319	5.40081	6.6341e-08	1.72867e-06
ENSG00000146072.6	685.147	1.76274	0.326782	5.39423	6.88163e-08	1.7884e-06
ENSG00000162959.9	388.338	0.682841	0.126612	5.39318	6.92198e-08	1.79649e-06
ENSG00000137959.11	487.851	2.21219	0.410247	5.39233	6.95488e-08	1.80263e-06
ENSG00000213064.5	5315.7	1.29532	0.240368	5.3889	7.08898e-08	1.83252e-06
ENSG00000100453.8	17.2485	3.35854	0.623296	5.38835	7.11089e-08	1.83576e-06
ENSG00000141198.9	572.688	1.95448	0.362875	5.38609	7.20067e-08	1.85648e-06
ENSG00000164032.7	810.998	1.01559	0.188704	5.38191	7.37016e-08	1.89268e-06
ENSG00000085840.8	75.5135	1.02685	0.190889	5.37932	7.47663e-08	1.91498e-06
ENSG00000138297.9	368.738	1.09151	0.20299	5.37715	7.56752e-08	1.93572e-06
ENSG00000124571.13	711.124	1.64861	0.306786	5.37382	7.70861e-08	1.96923e-06
ENSG00000101311.11	1233.73	2.42479	0.451814	5.36679	8.01488e-08	2.04212e-06
ENSG00000113312.6	461.959	0.76416	0.142534	5.36125	8.26481e-08	2.10306e-06
ENSG00000214595.7	94.9277	1.48232	0.276574	5.35957	8.34181e-08	2.11988e-06
ENSG00000161654.5	443.005	1.11168	0.207462	5.35849	8.39182e-08	2.12982e-06
ENSG00000169245.4	52.9086	2.52298	0.471207	5.3543	8.58894e-08	2.17419e-06
ENSG00000165637.9	1293.02	0.850633	0.159026	5.34902	8.84308e-08	2.23274e-06
ENSG00000116954.7	638.731	1.12597	0.210564	5.34741	8.92195e-08	2.24974e-06
ENSG00000137975.7	4137.19	2.12063	0.396619	5.34678	8.95334e-08	2.25474e-06
ENSG00000157349.11	416.147	0.771888	0.144394	5.34569	9.00748e-08	2.26545e-06
ENSG00000133134.7	59.8569	1.64703	0.308531	5.33829	9.38255e-08	2.35675e-06
ENSG00000127318.6	3.37459	5.2506	0.984323	5.33423	9.59523e-08	2.40707e-06
ENSG00000084090.9	1499.57	0.634491	0.119002	5.33178	9.72531e-08	2.43657e-06
ENSG00000084733.6	2665.63	1.05352	0.197659	5.32998	9.82234e-08	2.45458e-06
ENSG00000134757.4	4577.78	2.2703	0.426277	5.32587	1.00468e-07	2.50747e-06
ENSG00000120705.8	1908.78	0.848302	0.15942	5.32116	1.03107e-07	2.57003e-06
ENSG00000182327.7	6.14418	3.34311	0.628703	5.31747	1.05221e-07	2.6194e-06
ENSG00000153827.9	4030.66	1.28259	0.241377	5.31364	1.07459e-07	2.6683e-06
ENSG00000139233.2	210.857	0.724903	0.13643	5.31338	1.0761e-07	2.66865e-06
ENSG00000171492.10	291.218	1.00656	0.189554	5.31013	1.09546e-07	2.70685e-06
ENSG00000137878.12	526.847	1.46569	0.276064	5.30923	1.10089e-07	2.71631e-06
ENSG00000196754.6	1701.71	2.48611	0.468312	5.30866	1.10435e-07	2.72142e-06
ENSG00000185052.7	245.771	1.17251	0.220923	5.30731	1.11255e-07	2.73472e-06
ENSG00000134326.7	146.274	2.53215	0.477536	5.30253	1.14207e-07	2.80376e-06
ENSG00000160683.4	55.8856	6.77568	1.27798	5.30188	1.14617e-07	2.81028e-06
ENSG00000119013.4	209.859	0.90517	0.170784	5.3001	1.1574e-07	2.83425e-06
ENSG00000137996.8	297.58	0.815207	0.154202	5.28662	1.24594e-07	3.02828e-06
ENSG00000176177.9	11.1167	4.6623	0.882065	5.28566	1.25249e-07	3.03663e-06
ENSG00000198899.2	20773.7	3.25466	0.615728	5.28587	1.2511e-07	3.03663e-06
ENSG00000111907.16	343.672	1.00514	0.190224	5.28398	1.26409e-07	3.05715e-06
ENSG00000136206.3	91.6544	4.13483	0.782774	5.28228	1.27586e-07	3.08181e-06
ENSG00000027075.9	981.567	1.20617	0.22837	5.28163	1.2804e-07	3.08895e-06
ENSG00000103043.10	543.8	1.94625	0.369481	5.26754	1.38267e-07	3.32333e-06
ENSG00000116750.9	657.916	1.37464	0.261126	5.26428	1.40742e-07	3.37452e-06
ENSG00000179918.15	319.78	2.05479	0.390464	5.26244	1.42156e-07	3.40424e-06
ENSG00000139734.13	91.152	1.16011	0.220504	5.2612	1.43121e-07	3.42315e-06
ENSG00000136696.6	122.447	3.46334	0.660019	5.24734	1.54314e-07	3.68185e-06
ENSG00000078140.9	1713.37	2.02151	0.385313	5.2464	1.551e-07	3.69158e-06
ENSG00000106302.5	69.287	1.79684	0.342522	5.2459	1.55517e-07	3.69699e-06
ENSG00000111639.3	441.46	1.27987	0.244026	5.24483	1.5643e-07	3.70966e-06
ENSG00000159720.7	831.468	0.974584	0.185831	5.24447	1.56729e-07	3.71222e-06
ENSG00000092853.9	68.1868	1.49308	0.285059	5.23778	1.62524e-07	3.84482e-06
ENSG00000198851.5	47.3824	1.78191	0.340459	5.23384	1.66028e-07	3.91822e-06
ENSG00000198888.2	19044.4	2.95829	0.565329	5.23287	1.66894e-07	3.92916e-06
ENSG00000085760.10	388.164	0.942627	0.180378	5.22586	1.73351e-07	4.05671e-06
ENSG00000136305.7	265.048	1.83297	0.351077	5.22098	1.77981e-07	4.1551e-06
ENSG00000126861.4	12.8205	5.19833	0.998	5.20874	1.90123e-07	4.41742e-06
ENSG00000137822.8	309.509	2.55139	0.489921	5.20776	1.91132e-07	4.43558e-06
ENSG00000119812.14	461.107	1.35849	0.260939	5.20618	1.92771e-07	4.45772e-06
ENSG00000049768.10	21.7264	2.47395	0.475281	5.20523	1.93758e-07	4.47525e-06
ENSG00000106462.6	276.431	1.3055	0.251037	5.20043	1.98828e-07	4.57608e-06
ENSG00000117228.9	657.212	1.65812	0.318964	5.19847	2.00933e-07	4.61909e-06
ENSG00000082497.7	544.221	1.87763	0.361305	5.19679	2.02756e-07	4.65551e-06
ENSG00000115053.11	6358.48	1.73895	0.334668	5.19604	2.03577e-07	4.66887e-06
ENSG00000001630.11	1148.89	0.920307	0.177137	5.19546	2.04212e-07	4.6775e-06
ENSG00000121073.9	289.16	0.908724	0.174942	5.19444	2.05334e-07	4.68461e-06
ENSG00000100554.7	520.497	0.900885	0.173436	5.19433	2.05463e-07	4.68461e-06
ENSG00000114948.8	113.77	2.31322	0.445593	5.19133	2.08793e-07	4.74943e-06
ENSG00000154839.5	72.2191	1.1097	0.213797	5.19041	2.09832e-07	4.76752e-06
ENSG00000119979.11	420.643	1.25188	0.241209	5.19004	2.10247e-07	4.77137e-06
ENSG00000107020.5	150.118	1.04958	0.202411	5.18539	2.15561e-07	4.88571e-06
ENSG00000132341.7	2137.18	1.04457	0.201451	5.1852	2.15785e-07	4.88571e-06
ENSG00000205238.5	95.9929	4.22828	0.816183	5.18055	2.2123e-07	4.99577e-06
ENSG00000160194.13	545.071	0.498618	0.0963386	5.17569	2.27076e-07	5.11169e-06
ENSG00000188958.5	235.673	3.45983	0.668687	5.17406	2.29063e-07	5.14456e-06
ENSG00000055130.11	894.765	0.601558	0.11629	5.1729	2.30491e-07	5.17068e-06
ENSG00000167755.9	729.155	5.02177	0.971669	5.16819	2.36374e-07	5.27839e-06
ENSG00000177602.4	23.5936	1.41469	0.27396	5.16387	2.41898e-07	5.39557e-06
ENSG00000137812.15	215.377	1.22569	0.237584	5.15897	2.48316e-07	5.52609e-06
ENSG00000162894.7	20.7327	2.28395	0.442991	5.15575	2.52624e-07	5.6028e-06
ENSG00000140274.9	14.8257	5.40109	1.04803	5.15358	2.55556e-07	5.66139e-06
ENSG00000080644.11	15.4831	2.68288	0.52096	5.14989	2.60643e-07	5.7545e-06
ENSG00000166847.5	700.085	0.971682	0.188697	5.14944	2.61269e-07	5.76178e-06
ENSG00000173559.8	566.104	1.40734	0.273428	5.14703	2.64643e-07	5.82961e-06
ENSG00000169035.7	4055.13	2.36616	0.460011	5.14371	2.69368e-07	5.92034e-06
ENSG00000100583.4	23.1704	1.84012	0.358046	5.13935	2.75694e-07	6.05254e-06
ENSG00000146410.7	32.6521	2.17273	0.422907	5.13761	2.78255e-07	6.10192e-06
ENSG00000136824.14	606.52	1.25335	0.244035	5.13593	2.80758e-07	6.1499e-06
ENSG00000176422.10	113.86	0.897497	0.174841	5.13321	2.84839e-07	6.23228e-06
ENSG00000163218.10	273.565	2.53037	0.49298	5.13281	2.85444e-07	6.23852e-06
ENSG00000162981.12	823.48	1.54256	0.300861	5.12716	2.94151e-07	6.4073e-06
ENSG00000270672.1	52540.3	2.38316	0.464888	5.1263	2.95489e-07	6.42212e-06
ENSG00000114354.8	980.268	1.29859	0.253568	5.12127	3.03478e-07	6.55197e-06
ENSG00000170144.14	4515.67	2.94289	0.575043	5.11769	3.09304e-07	6.66301e-06
ENSG00000135249.3	265.273	0.933486	0.182421	5.11721	3.10082e-07	6.67241e-06
ENSG00000263155.1	241.777	1.97889	0.386768	5.11646	3.11316e-07	6.69158e-06
ENSG00000084110.6	1676.13	2.42928	0.474867	5.11571	3.12559e-07	6.71091e-06
ENSG00000123700.4	357.553	1.70419	0.333331	5.1126	3.17762e-07	6.80017e-06
ENSG00000236338.1	302.41	6.57984	1.28728	5.11142	3.19747e-07	6.82769e-06
ENSG00000198727.2	25759.2	3.24575	0.63541	5.10811	3.25389e-07	6.92543e-06
ENSG00000212768.2	109.75	5.40885	1.05927	5.10623	3.28656e-07	6.97975e-06
ENSG00000082074.11	282	1.06252	0.208082	5.10626	3.286e-07	6.97975e-06
ENSG00000141076.13	237.769	1.35701	0.265873	5.10396	3.32616e-07	7.05616e-06
ENSG00000081059.15	96.5631	1.70706	0.334516	5.10308	3.34178e-07	7.07487e-06
ENSG00000090382.2	1331.74	1.52972	0.299825	5.10205	3.35999e-07	7.10477e-06
ENSG00000130812.6	18.2155	3.71769	0.728786	5.10122	3.37477e-07	7.12302e-06
ENSG00000158985.9	846.21	0.651794	0.127774	5.10115	3.37593e-07	7.12302e-06
ENSG00000132467.2	639.75	2.35	0.460724	5.10067	3.38454e-07	7.13348e-06
ENSG00000137767.9	683.858	1.18968	0.233533	5.09427	3.50093e-07	7.31559e-06
ENSG00000142606.11	36.0383	4.45294	0.874968	5.08926	3.5946e-07	7.47134e-06
ENSG00000214736.3	430.881	0.756396	0.148643	5.08867	3.60578e-07	7.48661e-06
ENSG00000115539.9	196.187	0.910598	0.179214	5.08106	3.75336e-07	7.76822e-06
ENSG00000126249.3	52.0319	1.06537	0.209799	5.07803	3.81363e-07	7.8846e-06
ENSG00000125166.8	632.899	1.02581	0.20227	5.0715	3.947e-07	8.13449e-06
ENSG00000157193.10	101.19	1.4273	0.282078	5.05995	4.1936e-07	8.5793e-06
ENSG00000242372.2	1017.24	1.21131	0.239442	5.05889	4.21704e-07	8.61822e-06
ENSG00000134490.9	178.236	0.817057	0.161658	5.05424	4.3211e-07	8.80323e-06
ENSG00000168275.10	96.0248	1.42059	0.281141	5.05293	4.35076e-07	8.84519e-06
ENSG00000136238.13	2585.91	1.0527	0.20837	5.05207	4.37049e-07	8.87605e-06
ENSG00000159527.3	270.026	2.60293	0.515389	5.05043	4.40824e-07	8.93412e-06
ENSG00000145649.7	24.6812	2.29379	0.454396	5.048	4.46455e-07	9.02949e-06
ENSG00000118972.1	396.376	5.88547	1.16631	5.04624	4.50591e-07	9.10064e-06
ENSG00000065328.12	65.1503	1.29138	0.255917	5.04611	4.50905e-07	9.10064e-06
ENSG00000102312.16	102.974	1.14429	0.227062	5.03955	4.6662e-07	9.38868e-06
ENSG00000075336.7	167.669	0.81811	0.16248	5.03513	4.7752e-07	9.57836e-06
ENSG00000112308.8	1645.42	0.860242	0.170988	5.031	4.87935e-07	9.76721e-06
ENSG00000170899.6	700.289	1.13571	0.225921	5.02703	4.98145e-07	9.96137e-06
ENSG00000125648.10	428.03	0.677937	0.134891	5.0258	5.01334e-07	1.00149e-05
ENSG00000106588.6	628.029	0.977688	0.194627	5.02341	5.07633e-07	1.012e-05
ENSG00000108588.9	1525.57	1.02789	0.204802	5.01897	5.19488e-07	1.03247e-05
ENSG00000163399.11	6458.65	2.02157	0.402967	5.01672	5.25612e-07	1.04358e-05
ENSG00000118402.5	1615.13	1.8804	0.374906	5.01566	5.28517e-07	1.04828e-05
ENSG00000205744.5	47.7042	1.99613	0.398083	5.01435	5.32119e-07	1.05328e-05
ENSG00000185883.6	704.01	1.72034	0.343387	5.00993	5.44487e-07	1.07341e-05
ENSG00000113749.5	62.6373	2.07183	0.413752	5.00742	5.51633e-07	1.08312e-05
ENSG00000138069.12	1685.15	1.30192	0.26019	5.00375	5.62249e-07	1.09844e-05
ENSG00000104327.3	114.549	2.94707	0.589162	5.00214	5.66988e-07	1.10659e-05
ENSG00000101276.10	34.6663	2.19572	0.439017	5.00144	5.69032e-07	1.10947e-05
ENSG00000065060.12	397.697	0.573674	0.114714	5.00092	5.70582e-07	1.11138e-05
ENSG00000116977.14	1426.77	0.832748	0.166557	4.99979	5.73935e-07	1.1168e-05
ENSG00000147168.8	121.234	1.85184	0.370486	4.99842	5.7802e-07	1.12139e-05
ENSG00000269215.1	36.0198	6.50381	1.30131	4.99788	5.79641e-07	1.12342e-05
ENSG00000147912.8	117.075	1.3364	0.267543	4.99509	5.88081e-07	1.13752e-05
ENSG00000120549.11	1148.18	1.19253	0.23877	4.99446	5.89992e-07	1.14009e-05
ENSG00000092470.7	166.441	0.719201	0.144021	4.99372	5.92288e-07	1.14339e-05
ENSG00000166477.8	766.209	2.21085	0.442961	4.99108	6.00424e-07	1.15795e-05
ENSG00000100902.6	899.399	1.00079	0.200574	4.98963	6.04945e-07	1.16437e-05
ENSG00000172172.3	228.578	1.34136	0.268953	4.98735	6.12142e-07	1.17475e-05
ENSG00000198223.10	66.2227	1.18445	0.237541	4.98629	6.15499e-07	1.17887e-05
ENSGR0000198223.10	66.2227	1.18445	0.237541	4.98629	6.15499e-07	1.17887e-05
ENSG00000008311.10	315.855	0.965646	0.193722	4.98469	6.20598e-07	1.18631e-05
ENSG00000100749.3	187.237	0.782307	0.157001	4.9828	6.26714e-07	1.19683e-05
ENSG00000133985.2	304.997	1.58408	0.317925	4.98256	6.27479e-07	1.19712e-05
ENSG00000119917.9	475.494	1.78004	0.357303	4.9819	6.29645e-07	1.19891e-05
ENSG00000159055.3	90.0953	0.883534	0.177399	4.98049	6.34248e-07	1.20532e-05
ENSG00000158417.6	1622.24	2.36292	0.474596	4.97881	6.39759e-07	1.21343e-05
ENSG00000136514.2	32.5355	1.68186	0.337858	4.97801	6.42404e-07	1.21717e-05
ENSG00000182389.14	388.488	0.94018	0.188873	4.97784	6.4298e-07	1.21717e-05
ENSG00000174500.8	66.466	3.13539	0.630099	4.97602	6.49048e-07	1.22747e-05
ENSG00000215853.3	189.902	3.09954	0.622996	4.97521	6.51762e-07	1.23022e-05
ENSG00000136689.14	1080.94	2.11172	0.424745	4.97173	6.63567e-07	1.25129e-05
ENSG00000169230.5	763.025	1.2139	0.244181	4.97132	6.65003e-07	1.25279e-05
ENSG00000166024.9	241.213	0.602383	0.121258	4.96777	6.77258e-07	1.27341e-05
ENSG00000151247.8	1121.14	0.982172	0.197923	4.96239	6.96294e-07	1.30669e-05
ENSG00000167600.9	70.5091	2.00144	0.403366	4.96185	6.98232e-07	1.30871e-05
ENSG00000268313.1	366.228	5.52816	1.11452	4.96014	7.04437e-07	1.31691e-05
ENSG00000204610.8	12.4852	3.15473	0.636832	4.95378	7.27854e-07	1.3542e-05
ENSG00000181610.8	185.53	0.73557	0.148523	4.95256	7.32428e-07	1.36141e-05
ENSG00000166676.10	42.9768	2.82645	0.571055	4.94952	7.43968e-07	1.38023e-05
ENSG00000117877.6	132.056	0.93699	0.189333	4.9489	7.46349e-07	1.38333e-05
ENSG00000070756.9	9889.61	1.72018	0.34768	4.94759	7.51389e-07	1.39135e-05
ENSG00000112116.9	3.58535	5.37081	1.08559	4.94737	7.52227e-07	1.39158e-05
ENSG00000104356.6	122.269	1.06842	0.21605	4.94522	7.60571e-07	1.40436e-05
ENSG00000132746.10	1624.42	2.0051	0.405548	4.94418	7.64668e-07	1.40926e-05
ENSG00000135899.12	319.94	1.55608	0.314901	4.94149	7.75294e-07	1.4248e-05
ENSG00000132164.5	164.13	1.90855	0.386245	4.9413	7.76048e-07	1.42485e-05
ENSG00000114686.4	701.39	0.875492	0.17722	4.94014	7.80661e-07	1.43197e-05
ENSG00000023734.6	846.022	0.953353	0.193167	4.93538	7.9995e-07	1.46323e-05
ENSG00000134333.9	7395.83	1.53053	0.3104	4.93084	8.18778e-07	1.49306e-05
ENSG00000124532.10	292.696	0.665038	0.134877	4.93071	8.19323e-07	1.49306e-05
ENSG00000112304.6	243.583	1.35102	0.274063	4.92961	8.23924e-07	1.49865e-05
ENSG00000213551.4	339.646	0.70931	0.144011	4.92539	8.41931e-07	1.52998e-05
ENSG00000163874.8	838.887	2.16624	0.440345	4.91941	8.68051e-07	1.57159e-05
ENSG00000143228.8	49.1428	1.36664	0.277954	4.91678	8.79809e-07	1.5914e-05
ENSG00000101180.11	3.62016	4.7749	0.971512	4.91492	8.88198e-07	1.60509e-05
ENSG00000136758.14	2029.56	0.705402	0.143538	4.91439	8.90584e-07	1.60704e-05
ENSG00000068878.10	941	0.586515	0.119375	4.9132	8.96025e-07	1.61475e-05
ENSG00000044574.7	2103.04	1.29483	0.263783	4.90868	9.16916e-07	1.64935e-05
ENSG00000070010.14	325.393	0.803781	0.16378	4.9077	9.21507e-07	1.65608e-05
ENSG00000170606.9	1683.17	0.908198	0.185145	4.90533	9.32685e-07	1.67155e-05
ENSG00000100526.15	39.4105	1.49906	0.305651	4.90449	9.36684e-07	1.67718e-05
ENSG00000168496.3	153.879	1.09772	0.223872	4.90331	9.42337e-07	1.68576e-05
ENSG00000104131.8	597.581	1.22371	0.249644	4.90184	9.49439e-07	1.6969e-05
ENSG00000135297.11	507.115	0.843084	0.172014	4.90125	9.52295e-07	1.70045e-05
ENSG00000138092.6	113.741	1.11796	0.228141	4.90033	9.56754e-07	1.70685e-05
ENSG00000103522.11	29.6936	1.49597	0.305785	4.89224	9.9693e-07	1.77528e-05
ENSG00000101935.5	591.05	1.13557	0.232222	4.89001	1.0083e-06	1.79388e-05
ENSG00000269295.1	9.9995	6.81719	1.39441	4.88896	1.0137e-06	1.79878e-05
ENSG00000132698.9	1248.07	2.08147	0.425751	4.88894	1.01381e-06	1.79878e-05
ENSG00000151893.10	1075.23	0.559009	0.114441	4.88471	1.03584e-06	1.83452e-05
ENSG00000134057.10	167.227	1.64472	0.336755	4.884	1.03953e-06	1.83938e-05
ENSG00000145194.13	37.7245	1.45199	0.297383	4.88256	1.0472e-06	1.85129e-05
ENSG00000161326.8	667.66	1.4517	0.297396	4.88136	1.05356e-06	1.85949e-05
ENSG00000198157.6	53.7373	3.0763	0.630296	4.88073	1.05696e-06	1.86179e-05
ENSG00000162366.3	610.738	2.52668	0.518068	4.87712	1.07648e-06	1.88935e-05
ENSG00000250644.1	27.7635	1.68087	0.344781	4.87518	1.0871e-06	1.90629e-05
ENSG00000117475.9	484.331	0.93621	0.192084	4.87397	1.09378e-06	1.91627e-05
ENSG00000115541.6	349.643	0.96183	0.19736	4.87349	1.09644e-06	1.91921e-05
ENSG00000173409.9	240.385	1.20302	0.246914	4.87222	1.10352e-06	1.92987e-05
ENSG00000088386.11	531.575	1.84842	0.379741	4.86759	1.12967e-06	1.97207e-05
ENSG00000118322.8	806.772	2.25943	0.464483	4.8644	1.14807e-06	2.00062e-05
ENSG00000152661.7	13616.2	1.50461	0.30942	4.86269	1.15802e-06	2.01256e-05
ENSG00000145979.13	114.997	0.692868	0.142508	4.86195	1.16234e-06	2.01826e-05
ENSG00000168256.13	375.827	0.848785	0.174644	4.86007	1.17341e-06	2.03569e-05
ENSG00000119414.7	1102.7	0.990286	0.203823	4.85855	1.1825e-06	2.04781e-05
ENSG00000019186.5	30.8015	2.65708	0.547366	4.8543	1.20815e-06	2.08375e-05
ENSG00000058063.11	2982.76	1.04352	0.214957	4.85453	1.20672e-06	2.08375e-05
ENSG00000168685.10	276.634	1.0369	0.214013	4.84506	1.26575e-06	2.17271e-05
ENSG00000166889.13	704.009	1.82054	0.375851	4.8438	1.27382e-06	2.18081e-05
ENSG00000159596.6	215.991	1.17217	0.242022	4.84324	1.2774e-06	2.18502e-05
ENSG00000184752.8	283.545	0.608161	0.12561	4.84168	1.28748e-06	2.20032e-05
ENSG00000186591.7	1402.15	0.729534	0.150729	4.84004	1.29811e-06	2.21462e-05
ENSG00000176407.13	592.145	0.593797	0.122715	4.83883	1.30606e-06	2.22624e-05
ENSG00000112309.6	78.4182	4.11205	0.850033	4.83752	1.31472e-06	2.23904e-05
ENSG00000179294.5	70.2089	1.79895	0.372023	4.83559	1.32753e-06	2.25813e-05
ENSG00000068796.12	718.083	1.76117	0.364219	4.83548	1.32824e-06	2.25813e-05
ENSG00000102882.7	475.521	1.50897	0.312153	4.83407	1.33772e-06	2.27029e-05
ENSG00000182118.5	406.742	1.84223	0.381342	4.8309	1.35914e-06	2.30064e-05
ENSG00000113810.11	626.034	0.800987	0.165987	4.82559	1.39587e-06	2.34855e-05
ENSG00000221963.5	1653.8	1.3246	0.27459	4.82394	1.4075e-06	2.36608e-05
ENSG00000119203.9	481.788	1.28837	0.267366	4.81874	1.44464e-06	2.42018e-05
ENSG00000010017.9	1122.04	1.15776	0.240587	4.81225	1.49243e-06	2.49381e-05
ENSG00000115806.8	935.755	1.52689	0.317411	4.81047	1.50577e-06	2.51181e-05
ENSG00000163082.9	816.361	2.18005	0.453471	4.80747	1.52852e-06	2.54541e-05
ENSG00000116898.7	325.074	0.820766	0.170744	4.807	1.53216e-06	2.54929e-05
ENSG00000197506.6	339.668	1.83443	0.381639	4.80672	1.53426e-06	2.5506e-05
ENSG00000184574.5	140.565	1.82991	0.380768	4.80583	1.54109e-06	2.55979e-05
ENSG00000182378.8	373.113	1.92404	0.400386	4.80547	1.54389e-06	2.56007e-05
ENSGR0000182378.8	373.113	1.92404	0.400386	4.80547	1.54389e-06	2.56007e-05
ENSG00000140479.12	296.714	0.999531	0.208024	4.80488	1.54842e-06	2.56542e-05
ENSG00000094804.5	90.638	1.3468	0.280445	4.80237	1.56799e-06	2.59344e-05
ENSG00000177257.2	11.0939	5.21919	1.08699	4.80151	1.57472e-06	2.60236e-05
ENSG00000118242.11	248.412	1.66937	0.348076	4.796	1.61868e-06	2.67047e-05
ENSG00000257390.1	21.3793	3.38945	0.706968	4.79434	1.63211e-06	2.68994e-05
ENSG00000122257.14	1644.19	1.52908	0.319102	4.7918	1.6529e-06	2.71774e-05
ENSG00000136159.3	220.503	0.895066	0.186806	4.79141	1.65611e-06	2.71844e-05
ENSG00000077152.5	36.546	1.31156	0.273921	4.78811	1.68363e-06	2.75763e-05
ENSG00000184258.5	514.119	8.17467	1.70775	4.7868	1.69458e-06	2.77226e-05
ENSG00000140830.4	155.27	1.86307	0.389234	4.78651	1.69706e-06	2.774e-05
ENSG00000130816.10	758.848	1.34026	0.280019	4.78633	1.69857e-06	2.77414e-05
ENSG00000187238.5	7.56165	6.7941	1.4205	4.78288	1.72798e-06	2.81981e-05
ENSG00000174442.7	181.597	1.00687	0.210566	4.78176	1.7377e-06	2.83331e-05
ENSG00000110944.4	5.17525	2.5678	0.537202	4.77996	1.75332e-06	2.85639e-05
ENSG00000163632.8	8.0585	6.49831	1.36051	4.77637	1.78486e-06	2.90292e-05
ENSG00000153283.8	84.0775	1.4701	0.307901	4.77457	1.80088e-06	2.92654e-05
ENSG00000159516.8	9916.96	4.52883	0.948751	4.77347	1.81078e-06	2.9327e-05
ENSG00000182162.5	24.0083	1.61475	0.338271	4.77354	1.81011e-06	2.9327e-05
ENSGR0000182162.5	24.0083	1.61475	0.338271	4.77354	1.81011e-06	2.9327e-05
ENSG00000174780.11	1673.81	1.12997	0.236726	4.77331	1.81218e-06	2.9327e-05
ENSG00000130489.8	160.036	1.36395	0.285872	4.77117	1.83159e-06	2.9592e-05
ENSG00000182782.7	194.187	1.40687	0.29491	4.77051	1.83757e-06	2.96641e-05
ENSG00000188282.8	4.67613	3.50355	0.734499	4.76999	1.84233e-06	2.97163e-05
ENSG00000088205.8	1389.51	1.43373	0.300983	4.76351	1.90253e-06	3.06366e-05
ENSG00000126262.4	29.34	1.27796	0.268379	4.76178	1.91891e-06	3.08749e-05
ENSG00000203786.5	4530.64	2.73572	0.574867	4.75888	1.9467e-06	3.12705e-05
ENSG00000149289.6	960.857	1.3328	0.280122	4.75793	1.95593e-06	3.13672e-05
ENSG00000116649.5	295.913	1.58327	0.3328	4.75743	1.96077e-06	3.1419e-05
ENSG00000170542.5	258.473	1.40008	0.294339	4.75668	1.968e-06	3.15089e-05
ENSG00000138180.11	88.6374	1.40578	0.295748	4.75328	2.00139e-06	3.19911e-05
ENSG00000163435.11	220.645	2.21859	0.466783	4.75294	2.00482e-06	3.20197e-05
ENSG00000198668.6	5394.03	0.882414	0.185737	4.75089	2.02525e-06	3.22875e-05
ENSG00000143153.8	1466.87	1.57086	0.330942	4.74665	2.06818e-06	3.28435e-05
ENSG00000170379.15	422.889	0.982276	0.206937	4.74673	2.06731e-06	3.28435e-05
ENSG00000189060.4	1209.46	0.669147	0.141031	4.74468	2.08841e-06	3.31109e-05
ENSG00000256040.1	37.7603	3.43327	0.723646	4.7444	2.09126e-06	3.31291e-05
ENSG00000103056.7	855.23	2.37844	0.501607	4.74164	2.11999e-06	3.35028e-05
ENSG00000110911.10	1107.19	0.846128	0.178526	4.73952	2.14225e-06	3.37724e-05
ENSG00000138430.11	1052.1	1.41373	0.298538	4.73552	2.18491e-06	3.43617e-05
ENSG00000149084.7	1025.91	0.981434	0.207262	4.73523	2.18807e-06	3.43836e-05
ENSG00000069020.14	2079.22	1.62846	0.344086	4.7327	2.21555e-06	3.47595e-05
ENSG00000166394.10	307.748	1.61096	0.34042	4.73226	2.22032e-06	3.47784e-05
ENSG00000146409.6	282.384	0.892942	0.188706	4.73191	2.22413e-06	3.48102e-05
ENSG00000197893.9	4.63297	4.00922	0.847673	4.72968	2.24877e-06	3.51396e-05
ENSG00000159871.10	1616.8	2.11796	0.448115	4.72638	2.28558e-06	3.56291e-05
ENSG00000136108.10	414.62	1.34158	0.283883	4.72582	2.2919e-06	3.56992e-05
ENSG00000228594.1	75.0638	1.26332	0.267421	4.72409	2.31153e-06	3.59475e-05
ENSG00000100036.11	175.161	1.38547	0.293356	4.72283	2.32584e-06	3.60838e-05
ENSG00000100918.8	50.4327	1.43808	0.304568	4.7217	2.33876e-06	3.62554e-05
ENSG00000214999.3	10.0104	4.24931	0.900191	4.72045	2.35322e-06	3.64217e-05
ENSG00000089876.7	798.611	1.16482	0.246825	4.71923	2.36741e-06	3.66123e-05
ENSG00000147383.6	183.742	1.31758	0.279402	4.7157	2.40885e-06	3.71648e-05
ENSG00000169684.9	45.6692	1.9546	0.414575	4.7147	2.4207e-06	3.72593e-05
ENSG00000124383.4	624.9	1.63	0.345756	4.71432	2.42523e-06	3.72996e-05
ENSG00000214456.4	91.5779	1.51497	0.32149	4.71234	2.44888e-06	3.76041e-05
ENSG00000129071.5	350.3	0.656406	0.139353	4.71037	2.47263e-06	3.7939e-05
ENSG00000188786.9	508.743	1.2877	0.273398	4.70997	2.47754e-06	3.79844e-05
ENSG00000064393.11	1167.1	1.76613	0.375052	4.70901	2.48919e-06	3.8133e-05
ENSG00000156876.8	99.9779	0.883022	0.18761	4.7067	2.51759e-06	3.85077e-05
ENSG00000109332.15	4631.72	1.69796	0.360834	4.70567	2.53037e-06	3.86729e-05
ENSG00000114023.11	522.324	1.2467	0.264961	4.70523	2.53586e-06	3.87264e-05
ENSG00000133112.12	30860.8	1.57435	0.334764	4.70286	2.56543e-06	3.90862e-05
ENSG00000167720.8	116.221	1.78313	0.379201	4.70235	2.57182e-06	3.91225e-05
ENSG00000166535.15	3949.08	2.31473	0.492275	4.70209	2.57507e-06	3.91414e-05
ENSG00000184956.11	13.5921	5.69475	1.21327	4.69373	2.68273e-06	4.05883e-05
ENSG00000129235.6	269.214	1.2073	0.257505	4.68845	2.75276e-06	4.15511e-05
ENSG00000187608.5	241.747	3.19186	0.681026	4.68683	2.77467e-06	4.18495e-05
ENSG00000148229.8	488.68	0.822432	0.17552	4.68568	2.79031e-06	4.20204e-05
ENSG00000221962.3	33.8018	4.08505	0.871868	4.6854	2.79419e-06	4.20464e-05
ENSG00000197249.8	106.152	2.30308	0.491567	4.68518	2.7972e-06	4.20593e-05
ENSG00000198883.7	2.28476	4.61275	0.98463	4.68475	2.80301e-06	4.21142e-05
ENSG00000185745.8	490.472	2.00775	0.428832	4.6819	2.84229e-06	4.26622e-05
ENSG00000142669.9	1725.99	1.63583	0.349402	4.68179	2.84386e-06	4.26622e-05
ENSG00000114115.5	121.677	1.7718	0.378717	4.67844	2.89071e-06	4.32986e-05
ENSG00000137055.10	480.16	0.860421	0.183973	4.67688	2.91274e-06	4.35951e-05
ENSG00000198900.5	708.725	0.999807	0.213837	4.67555	2.9317e-06	4.38452e-05
ENSG00000166401.9	1027.55	1.58986	0.340073	4.67504	2.93898e-06	4.39204e-05
ENSG00000010438.12	264.443	2.32741	0.49787	4.67474	2.94329e-06	4.39512e-05
ENSG00000239388.4	12.4908	4.61619	0.987581	4.67424	2.95044e-06	4.40242e-05
ENSG00000244122.2	88.7792	2.31573	0.496144	4.66746	3.0495e-06	4.53983e-05
ENSG00000139433.5	5214.41	1.6979	0.363896	4.6659	3.07273e-06	4.57092e-05
ENSG00000144566.6	1240.96	1.11884	0.239814	4.66543	3.07974e-06	4.57786e-05
ENSG00000136492.4	170.864	1.16579	0.249904	4.66493	3.08715e-06	4.58538e-05
ENSG00000121454.4	42.4062	3.15539	0.676439	4.66472	3.09044e-06	4.58629e-05
ENSG00000159079.14	305.89	0.750203	0.16083	4.66458	3.09246e-06	4.58629e-05
ENSG00000165795.16	1135.41	0.818775	0.175602	4.66269	3.12108e-06	4.62205e-05
ENSG00000214160.5	146.51	1.0611	0.227773	4.6586	3.18367e-06	4.70369e-05
ENSG00000212928.1	54.0458	6.47227	1.39018	4.65572	3.22854e-06	4.76534e-05
ENSG00000196470.7	422.359	0.795893	0.171049	4.65301	3.27121e-06	4.81479e-05
ENSG00000189057.6	224.632	1.3593	0.292251	4.65113	3.3012e-06	4.85527e-05
ENSG00000115808.7	1480.4	0.739342	0.159243	4.64286	3.43616e-06	5.04237e-05
ENSG00000197153.3	77.8746	1.86732	0.402247	4.64221	3.44699e-06	5.05446e-05
ENSG00000184788.8	56.5964	7.81781	1.68431	4.64155	3.45813e-06	5.05939e-05
ENSG00000197472.10	26.675	3.06549	0.660474	4.64135	3.46148e-06	5.0605e-05
ENSG00000111665.7	37.4957	1.20387	0.259504	4.6391	3.49928e-06	5.1118e-05
ENSG00000134153.5	384.048	1.31339	0.283163	4.6383	3.51295e-06	5.11767e-05
ENSG00000134717.13	1290.53	1.68012	0.362288	4.63751	3.52624e-06	5.13211e-05
ENSG00000185760.11	20.1428	1.81483	0.391382	4.63698	3.53537e-06	5.14157e-05
ENSG00000132334.12	542.256	0.915789	0.197538	4.63601	3.55191e-06	5.16177e-05
ENSG00000136950.9	312.696	1.06645	0.230141	4.63391	3.58823e-06	5.20681e-05
ENSG00000041357.11	664.737	0.854741	0.184544	4.63163	3.628e-06	5.2528e-05
ENSG00000174437.12	4077.37	1.06144	0.22922	4.63068	3.64467e-06	5.27302e-05
ENSG00000241123.1	10.4636	6.22904	1.3457	4.62886	3.67678e-06	5.30768e-05
ENSG00000109133.8	1257.27	0.757898	0.16374	4.62865	3.68055e-06	5.30919e-05
ENSG00000231389.3	2363.47	1.13347	0.245026	4.62591	3.72955e-06	5.37193e-05
ENSG00000112294.8	290.234	1.37273	0.296855	4.62425	3.7596e-06	5.41039e-05
ENSG00000152457.13	236.394	0.802763	0.173705	4.62143	3.81109e-06	5.47321e-05
ENSG00000186104.6	185.389	0.868097	0.187871	4.62071	3.82424e-06	5.48404e-05
ENSG00000147684.3	564.548	1.11026	0.240321	4.61989	3.83947e-06	5.4978e-05
ENSG00000122733.11	56.5805	1.0756	0.232954	4.61723	3.88902e-06	5.56466e-05
ENSG00000198331.6	59.7929	0.894424	0.193767	4.61598	3.91244e-06	5.59408e-05
ENSG00000196136.12	341.384	2.76026	0.598039	4.61551	3.92123e-06	5.60015e-05
ENSG00000112195.8	20.7256	2.63028	0.569885	4.61545	3.92243e-06	5.60015e-05
ENSG00000077721.11	657.423	1.33702	0.289712	4.61501	3.93085e-06	5.60807e-05
ENSG00000255823.1	585153	1.94355	0.421187	4.61446	3.94117e-06	5.61868e-05
ENSG00000152229.14	153.303	0.953529	0.206722	4.61262	3.97616e-06	5.66029e-05
ENSG00000157999.5	6.12252	4.75913	1.03185	4.61224	3.98348e-06	5.66247e-05
ENSG00000170854.13	550.301	0.762531	0.165421	4.60965	4.0334e-06	5.72925e-05
ENSG00000204977.5	609.672	0.642855	0.139502	4.60821	4.06159e-06	5.7609e-05
ENSG00000132623.11	161.455	1.25785	0.273005	4.60743	4.07678e-06	5.77825e-05
ENSG00000152213.3	30.0904	1.08655	0.235845	4.60706	4.08399e-06	5.78007e-05
ENSG00000198843.8	957.433	1.45204	0.315323	4.60492	4.12633e-06	5.83576e-05
ENSG00000166948.5	31.1256	4.19969	0.912406	4.60288	4.16691e-06	5.88462e-05
ENSG00000176890.11	86.8181	1.80282	0.39176	4.60185	4.18759e-06	5.90956e-05
ENSG00000161547.10	1866.16	0.548756	0.119299	4.59983	4.22828e-06	5.96266e-05
ENSG00000113302.4	11.7726	2.03555	0.442764	4.59736	4.27871e-06	6.02074e-05
ENSG00000100744.10	350.363	1.14107	0.248197	4.59743	4.27739e-06	6.02074e-05
ENSG00000124802.7	143.034	0.889528	0.193479	4.59754	4.27503e-06	6.02074e-05
ENSG00000139180.6	399.678	0.727472	0.158428	4.59181	4.39413e-06	6.17424e-05
ENSG00000197775.1	36.4496	3.4702	0.755924	4.59067	4.41826e-06	6.19742e-05
ENSG00000142731.6	184.945	2.18831	0.476696	4.59058	4.42015e-06	6.19742e-05
ENSG00000129173.8	101.435	1.90243	0.414487	4.58984	4.4359e-06	6.21504e-05
ENSG00000143319.12	317.348	0.830878	0.181067	4.58878	4.45851e-06	6.23329e-05
ENSG00000067064.6	635.024	0.825698	0.179934	4.58889	4.4562e-06	6.23329e-05
ENSG00000198804.2	116000	1.98583	0.43349	4.58103	4.6269e-06	6.45484e-05
ENSG00000177556.7	304.515	1.0682	0.233203	4.58056	4.63734e-06	6.46478e-05
ENSG00000100823.7	746.648	1.35824	0.296701	4.57782	4.69841e-06	6.53125e-05
ENSG00000251537.4	19.2473	2.17175	0.474468	4.57724	4.71155e-06	6.5402e-05
ENSG00000149328.10	144.002	1.26936	0.277332	4.57704	4.71594e-06	6.54164e-05
ENSG00000062716.6	1395.09	1.74295	0.38092	4.57563	4.74786e-06	6.57192e-05
ENSG00000164466.8	352.407	0.893803	0.195391	4.57443	4.7752e-06	6.60507e-05
ENSG00000119314.11	4390.37	1.30566	0.285481	4.57355	4.79519e-06	6.62334e-05
ENSG00000163655.11	893.645	0.511779	0.111907	4.57325	4.80222e-06	6.62835e-05
ENSG00000255154.3	22.945	2.40372	0.526044	4.56943	4.89045e-06	6.73584e-05
ENSG00000092010.10	997.952	0.910398	0.199259	4.56891	4.90268e-06	6.74793e-05
ENSG00000048544.5	445.104	1.04178	0.228188	4.56543	4.98467e-06	6.85112e-05
ENSG00000176390.10	297.6	0.868962	0.190368	4.56464	5.00345e-06	6.87209e-05
ENSG00000168288.8	947.38	0.877892	0.192362	4.56375	5.02487e-06	6.89665e-05
ENSG00000163961.4	834.43	1.14815	0.251594	4.56349	5.03094e-06	6.90014e-05
ENSG00000139537.6	10.6455	3.25471	0.713246	4.56323	5.03714e-06	6.90378e-05
ENSG00000113645.9	536.824	1.53757	0.337061	4.56169	5.07428e-06	6.9352e-05
ENSG00000196504.11	1604.64	0.602822	0.132163	4.5612	5.08624e-06	6.94669e-05
ENSG00000138442.5	328.92	0.606605	0.133018	4.56033	5.10742e-06	6.97066e-05
ENSG00000270394.1	58.8579	2.59868	0.570025	4.55888	5.14263e-06	6.99433e-05
ENSG00000163599.10	19.8457	1.60429	0.351969	4.55804	5.1632e-06	7.01743e-05
ENSG00000146070.12	70.0071	1.49785	0.328658	4.55747	5.17742e-06	7.02765e-05
ENSG00000101846.6	648.103	1.03114	0.226258	4.55738	5.17966e-06	7.02765e-05
ENSG00000131462.3	292.708	1.11558	0.244848	4.55622	5.20824e-06	7.05898e-05
ENSG00000111906.13	218.567	0.901619	0.197926	4.55533	5.23026e-06	7.08389e-05
ENSG00000188931.3	17.5327	4.60082	1.01041	4.5534	5.27846e-06	7.14423e-05
ENSG00000165246.8	85.5869	3.94414	0.866299	4.55286	5.29207e-06	7.15768e-05
ENSG00000152464.10	149.556	1.02601	0.225647	4.54698	5.44221e-06	7.34548e-05
ENSG00000205981.2	231.764	0.963191	0.212073	4.54178	5.57811e-06	7.51331e-05
ENSG00000139908.10	6.43108	5.15822	1.13585	4.54127	5.59156e-06	7.52624e-05
ENSG00000121743.3	19.371	2.32848	0.513149	4.53763	5.68912e-06	7.63648e-05
ENSG00000116478.7	522.174	0.906914	0.200006	4.53443	5.77587e-06	7.7476e-05
ENSG00000136026.9	1392.65	0.976221	0.215501	4.53001	5.89812e-06	7.89531e-05
ENSG00000123892.7	504.179	1.52654	0.337202	4.52708	5.98053e-06	8.00013e-05
ENSG00000128165.7	18.263	1.78727	0.395028	4.52442	6.05604e-06	8.08453e-05
ENSG00000101670.7	122.076	1.68685	0.372824	4.52453	6.05292e-06	8.08453e-05
ENSG00000127022.10	9356.62	1.29602	0.286933	4.5168	6.27809e-06	8.35808e-05
ENSG00000182481.4	554.161	0.948405	0.210044	4.51527	6.32357e-06	8.41289e-05
ENSG00000009724.12	33.3432	6.2101	1.37547	4.51489	6.33483e-06	8.42213e-05
ENSG00000110448.6	51.4358	2.03752	0.451408	4.51371	6.37033e-06	8.4613e-05
ENSG00000056972.14	565.151	0.6083	0.13477	4.51362	6.37296e-06	8.4613e-05
ENSG00000117523.11	5939.52	1.80294	0.399575	4.51214	6.41768e-06	8.50909e-05
ENSG00000128463.8	539.177	0.575385	0.12774	4.50435	6.65767e-06	8.80337e-05
ENSG00000185112.4	602.681	1.46276	0.324777	4.5039	6.67171e-06	8.81596e-05
ENSG00000221926.7	768.19	1.0751	0.238883	4.50054	6.77822e-06	8.9446e-05
ENSG00000120149.7	80.1356	1.39071	0.3091	4.49922	6.82023e-06	8.98788e-05
ENSG00000148702.10	2.6475	4.25654	0.946416	4.49754	6.87446e-06	9.02886e-05
ENSG00000051341.9	81.7213	0.877327	0.195067	4.49757	6.87341e-06	9.02886e-05
ENSG00000140157.10	508.273	0.873368	0.194205	4.49714	6.88745e-06	9.03982e-05
ENSG00000103034.10	312.842	1.26124	0.280639	4.49419	6.98367e-06	9.15382e-05
ENSG00000079931.10	429.32	0.994418	0.221344	4.49263	7.03493e-06	9.20864e-05
ENSG00000068489.8	149.393	1.34173	0.298774	4.49079	7.09587e-06	9.26975e-05
ENSG00000067066.12	895.435	0.602395	0.134139	4.49082	7.09498e-06	9.26975e-05
ENSG00000090520.6	444.525	0.979189	0.218314	4.48524	7.28327e-06	9.50184e-05
ENSG00000060140.4	33.0015	1.8811	0.419496	4.4842	7.31882e-06	9.54184e-05
ENSG00000006377.9	15.344	2.61843	0.584566	4.47927	7.48991e-06	9.7324e-05
ENSG00000117906.9	585.548	1.40039	0.312677	4.47869	7.51008e-06	9.75211e-05
ENSG00000110321.11	12961.4	1.41606	0.316243	4.47776	7.54312e-06	9.7885e-05
ENSG00000160791.12	39.2978	1.50973	0.337244	4.47667	7.5815e-06	9.83177e-05
ENSG00000165490.8	73.0677	1.08272	0.241952	4.47495	7.64279e-06	9.8981e-05
ENSG00000073737.12	115.779	2.01493	0.45032	4.47445	7.66087e-06	9.91493e-05
ENSG00000167325.10	1127.01	0.793696	0.177413	4.47373	7.68684e-06	9.93536e-05
ENSG00000128311.9	177.276	1.22879	0.275107	4.4666	7.94711e-06	0.000102582
ENSG00000108788.7	336.097	0.605258	0.135595	4.46372	8.05499e-06	0.000103906
ENSG00000176024.12	136.348	2.21718	0.496878	4.46222	8.11151e-06	0.000104566
ENSG00000163444.7	652.985	0.540285	0.121098	4.46156	8.13668e-06	0.000104752
ENSG00000105723.7	314.679	1.11277	0.249479	4.46036	8.18203e-06	0.000105266
ENSG00000058804.10	474.722	1.18351	0.265354	4.46012	8.19133e-06	0.000105316
ENSG00000186407.4	47.9865	1.56034	0.349864	4.45984	8.20192e-06	0.000105383
ENSG00000162892.11	3.32989	4.78731	1.07427	4.45634	8.33706e-06	0.000106901
ENSG00000110700.2	4156.46	0.769272	0.172629	4.45621	8.34197e-06	0.000106901
ENSG00000120438.7	1721.19	0.620162	0.139166	4.45626	8.34001e-06	0.000106901
ENSG00000163684.7	432.573	0.48359	0.108614	4.45238	8.49247e-06	0.000108687
ENSG00000164070.7	970.92	1.31106	0.294718	4.44852	8.64626e-06	0.00011051
ENSG00000078237.4	92.7144	1.41025	0.317134	4.44685	8.71382e-06	0.000111301
ENSG00000180332.5	53.8562	2.09993	0.472286	4.4463	8.73617e-06	0.00011144
ENSG00000135316.13	2653.29	0.640123	0.144017	4.44476	8.79897e-06	0.000112095
ENSG00000049283.13	454.937	2.14729	0.483146	4.44439	8.81428e-06	0.000112217
ENSG00000128346.6	21.7234	3.62281	0.815434	4.44279	8.87987e-06	0.000112978
ENSG00000132109.8	177.643	0.984497	0.221629	4.4421	8.90836e-06	0.000113193
ENSG00000147145.8	75.228	3.22709	0.726659	4.44099	8.95445e-06	0.000113631
ENSG00000065135.7	1945.78	0.66772	0.150428	4.4388	9.04601e-06	0.000114718
ENSG00000163694.10	580.067	0.748236	0.168719	4.43481	9.21551e-06	0.00011664
ENSG00000108786.6	109.094	1.66357	0.375277	4.43291	9.29676e-06	0.000117592
ENSG00000162961.9	192.052	0.64939	0.146645	4.42831	9.49748e-06	0.000119821
ENSG00000161980.5	40.3998	0.972678	0.219773	4.42584	9.60694e-06	0.000121045
ENSG00000104812.10	355.261	0.750378	0.169629	4.42364	9.70519e-06	0.000122129
ENSG00000257127.2	4.05586	3.29985	0.746144	4.42254	9.75486e-06	0.000122479
ENSG00000133641.13	529.931	1.04577	0.236469	4.42246	9.75841e-06	0.000122479
ENSG00000134504.8	507.253	1.11469	0.252087	4.42183	9.78678e-06	0.00012272
ENSG00000143061.13	1147.75	1.01808	0.230335	4.42002	9.86909e-06	0.00012363
ENSG00000141428.12	151.674	1.53646	0.347638	4.41971	9.88336e-06	0.000123672
ENSG00000112297.10	4194.23	1.48079	0.335057	4.41953	9.89153e-06	0.000123673
ENSG00000183696.9	180.093	2.28191	0.516425	4.41866	9.93135e-06	0.000124091
ENSG00000225921.2	449.173	1.26425	0.286331	4.41534	1.00853e-05	0.000125693
ENSG00000171202.2	137.309	1.02051	0.231165	4.41465	1.01174e-05	0.000126013
ENSG00000123609.6	148.356	0.918749	0.208132	4.41427	1.01352e-05	0.000126153
ENSG00000124207.12	1524.93	1.3976	0.31673	4.41259	1.02144e-05	0.000126977
ENSG00000154723.8	343.203	1.17362	0.265992	4.41223	1.02313e-05	0.00012707
ENSG00000154518.5	895.036	1.06501	0.241449	4.41092	1.02934e-05	0.000127715
ENSG00000100347.10	332.911	0.62112	0.140874	4.40905	1.03826e-05	0.000128741
ENSG00000171320.10	87.0498	1.36167	0.308987	4.4069	1.04858e-05	0.000129855
ENSG00000104067.12	3536.74	1.24316	0.282111	4.40663	1.04993e-05	0.000129857
ENSG00000186185.9	58.9794	1.05798	0.240086	4.40668	1.04965e-05	0.000129857
ENSG00000100721.6	11.349	3.0943	0.702226	4.40642	1.05092e-05	0.000129898
ENSG00000204315.3	74.8354	1.52084	0.345329	4.40402	1.06263e-05	0.000131178
ENSG00000196313.7	886.514	1.5751	0.357811	4.40203	1.07241e-05	0.000132302
ENSG00000166200.10	1060.38	0.947777	0.215344	4.40123	1.07638e-05	0.000132708
ENSG00000215695.1	160.298	2.01257	0.457452	4.39953	1.08487e-05	0.000133502
ENSG00000104738.12	777.823	0.798309	0.181462	4.39932	1.08592e-05	0.000133547
ENSG00000166797.6	190.96	0.816069	0.185566	4.39772	1.09393e-05	0.000134362
ENSG00000105821.10	396.728	1.35988	0.309554	4.39305	1.11771e-05	0.000136767
ENSG00000176102.7	337.167	1.51081	0.343938	4.3927	1.11954e-05	0.000136819
ENSG00000003987.9	35.2516	2.94271	0.669942	4.39248	1.12063e-05	0.000136866
ENSG00000111802.9	346.583	1.11682	0.254363	4.39065	1.13015e-05	0.000137857
ENSG00000113648.12	1298.45	0.861752	0.196299	4.38999	1.13354e-05	0.000138098
ENSG00000123178.10	162.831	0.769103	0.175256	4.38847	1.14153e-05	0.000138984
ENSG00000173085.9	145.916	0.811115	0.184835	4.38832	1.14231e-05	0.000138993
ENSG00000007933.8	51.8326	1.64454	0.374813	4.38763	1.1459e-05	0.000139343
ENSG00000132142.15	1184.15	0.759055	0.173143	4.38398	1.16529e-05	0.000141349
ENSG00000083720.8	736.998	0.708417	0.161606	4.3836	1.16734e-05	0.00014151
ENSG00000163041.5	3821.44	0.782776	0.178682	4.38084	1.18223e-05	0.000143225
ENSG00000254858.5	68.6971	1.02012	0.232889	4.38029	1.18524e-05	0.000143349
ENSG00000144867.7	542.867	0.954906	0.218056	4.37917	1.1913e-05	0.000143966
ENSG00000198553.4	33.3522	1.9354	0.442058	4.37816	1.19683e-05	0.000144545
ENSG00000198056.9	102.753	1.21968	0.278766	4.37529	1.21268e-05	0.000146008
ENSG00000107566.9	692.878	1.76334	0.403093	4.37453	1.21695e-05	0.000146431
ENSG00000172269.12	154.334	1.07042	0.244831	4.37208	1.23068e-05	0.000147901
ENSG00000139055.2	53.2355	2.38003	0.544594	4.37029	1.2408e-05	0.000148934
ENSG00000231924.5	7.02368	2.81345	0.644011	4.36863	1.25026e-05	0.000149977
ENSG00000168411.9	458.773	0.675756	0.15487	4.36338	1.2807e-05	0.000153158
ENSG00000188739.10	393.253	1.12723	0.258553	4.35976	1.30202e-05	0.000155233
ENSG00000183671.8	130.9	1.00023	0.229447	4.35932	1.30465e-05	0.000155451
ENSG00000139618.10	221.568	0.847527	0.194648	4.35415	1.33582e-05	0.000158971
ENSG00000269808.1	10.7113	4.69022	1.07724	4.35393	1.33716e-05	0.000159033
ENSG00000137547.4	254.76	0.85633	0.196794	4.35141	1.35268e-05	0.000160683
ENSG00000167491.13	1043.41	0.760548	0.174817	4.35053	1.35807e-05	0.000161226
ENSG00000108590.6	96.5663	0.77701	0.178629	4.34985	1.36232e-05	0.000161533
ENSG00000135956.4	1163.57	0.954736	0.219518	4.34923	1.36615e-05	0.000161889
ENSG00000154640.10	330.692	0.990082	0.227746	4.3473	1.37824e-05	0.000163126
ENSG00000136682.10	263.505	0.690827	0.159005	4.34468	1.39478e-05	0.000164582
ENSG00000070601.5	132.067	1.404	0.32318	4.34433	1.39699e-05	0.000164744
ENSG00000118655.4	179.657	1.00907	0.232382	4.34226	1.41022e-05	0.000166203
ENSG00000114030.8	797.454	0.561301	0.129289	4.34145	1.41546e-05	0.000166721
ENSG00000151952.10	3.18065	4.72686	1.0898	4.33738	1.44189e-05	0.000169731
ENSG00000100079.5	32.0709	1.8045	0.416067	4.33703	1.4442e-05	0.0001699
ENSG00000214518.3	36.1296	5.08815	1.17326	4.33677	1.44593e-05	0.000170001
ENSG00000103275.14	558.112	0.556718	0.128438	4.33453	1.46075e-05	0.00017164
ENSG00000166788.5	109.36	1.28875	0.297395	4.33344	1.46795e-05	0.000172279
ENSG00000171208.5	112.036	1.96836	0.454358	4.33218	1.47643e-05	0.00017317
ENSG00000253896.3	8.74404	3.10382	0.716511	4.33185	1.47862e-05	0.000173323
ENSG00000183726.6	1018.02	0.879317	0.203148	4.32846	1.50159e-05	0.000175698
ENSG00000013503.5	375.663	1.25006	0.288826	4.32809	1.50409e-05	0.000175781
ENSG00000135740.12	34.5038	2.89139	0.668353	4.32614	1.51742e-05	0.000177126
ENSG00000111537.4	2.61503	3.96004	0.916026	4.32307	1.53876e-05	0.000179402
ENSG00000101307.11	38.4809	1.63176	0.37748	4.32277	1.54083e-05	0.000179537
ENSG00000170043.7	214.298	0.918611	0.212513	4.32261	1.54195e-05	0.000179559
ENSG00000175582.15	2453	1.42304	0.329219	4.32247	1.54293e-05	0.000179567
ENSG00000176871.4	645.313	0.680002	0.157462	4.3185	1.57092e-05	0.000182552
ENSG00000145604.11	259.483	0.505629	0.117086	4.31844	1.57139e-05	0.000182552
ENSG00000178199.9	45.3375	1.08509	0.251396	4.31626	1.58694e-05	0.000184249
ENSG00000119487.12	896.498	0.885823	0.205257	4.31567	1.59123e-05	0.000184637
ENSG00000115216.9	974.799	0.617642	0.143126	4.31538	1.59331e-05	0.000184769
ENSG00000170473.12	226.788	0.667864	0.154816	4.31393	1.6038e-05	0.000185765
ENSG00000204296.7	4.18334	5.55715	1.28894	4.3114	1.62225e-05	0.000187404
ENSG00000265118.1	48.2962	3.81473	0.884875	4.31104	1.62488e-05	0.000187404
ENSG00000165449.7	55.7098	2.21173	0.512976	4.31157	1.62099e-05	0.000187404
ENSG00000213928.4	393.108	1.03794	0.240741	4.31142	1.62213e-05	0.000187404
ENSG00000071462.7	267.007	0.832266	0.193061	4.31089	1.62597e-05	0.000187404
ENSG00000214022.7	438.209	0.591326	0.137173	4.31081	1.6266e-05	0.000187404
ENSG00000123485.7	82.0662	1.37634	0.319378	4.30944	1.63669e-05	0.000188345
ENSG00000100804.14	540.706	0.841206	0.195315	4.30691	1.6555e-05	0.000190173
ENSG00000181652.14	213.856	1.94825	0.452588	4.30469	1.67221e-05	0.00019198
ENSG00000076685.14	608.01	0.579003	0.134586	4.30211	1.69182e-05	0.000194003
ENSG00000113088.5	19.7674	2.19259	0.510025	4.29898	1.71583e-05	0.000196379
ENSG00000181381.9	508.344	1.05569	0.245572	4.29889	1.71657e-05	0.000196379
ENSG00000112984.7	94.859	1.55392	0.361491	4.29864	1.71847e-05	0.000196481
ENSG00000175354.14	386.068	0.712767	0.165854	4.29757	1.72682e-05	0.00019732
ENSG00000158786.4	250.907	2.52277	0.587374	4.295	1.74696e-05	0.000199388
ENSG00000167971.14	41.4472	2.45852	0.572444	4.29478	1.7487e-05	0.000199471
ENSG00000168612.4	180.526	1.39102	0.323963	4.29376	1.75673e-05	0.000200269
ENSG00000228032.1	86.0168	2.33191	0.54318	4.29307	1.76218e-05	0.000200736
ENSG00000082458.7	431.633	0.681928	0.158847	4.29298	1.76288e-05	0.000200736
ENSG00000036054.8	884.615	0.905927	0.211063	4.29222	1.76896e-05	0.000201311
ENSG00000125107.12	3746.36	1.16573	0.271612	4.29189	1.77159e-05	0.000201493
ENSG00000151465.9	541.9	0.819821	0.191028	4.29162	1.77371e-05	0.000201499
ENSG00000100523.10	440.404	0.733023	0.170822	4.29114	1.77755e-05	0.0002017
ENSG00000091140.8	728.363	0.658425	0.153446	4.29092	1.77933e-05	0.000201785
ENSG00000151092.12	240.854	0.483029	0.112616	4.28916	1.79351e-05	0.000203274
ENSG00000100612.9	436.263	0.825943	0.192674	4.28673	1.81323e-05	0.00020539
ENSG00000196591.7	632.793	0.439294	0.102494	4.28604	1.81889e-05	0.000205793
ENSG00000163882.5	202.321	0.635422	0.148286	4.28511	1.82645e-05	0.000206528
ENSG00000111581.5	497.645	1.11121	0.259372	4.28423	1.8337e-05	0.000207228
ENSG00000101266.12	1170.13	0.638804	0.149125	4.28367	1.83835e-05	0.000207633
ENSG00000105141.4	7266.61	2.72321	0.635848	4.28281	1.84551e-05	0.000208253
ENSG00000185515.10	275.884	1.0239	0.239132	4.28176	1.85423e-05	0.000208943
ENSG00000115507.5	83.0078	1.85287	0.432796	4.28116	1.85924e-05	0.000209387
ENSG00000222047.4	15.0875	1.24519	0.291022	4.2787	1.87989e-05	0.000211347
ENSG00000189051.5	172.522	2.1008	0.491144	4.27737	1.89115e-05	0.000212246
ENSG00000069869.11	841.182	1.14071	0.266703	4.27709	1.89349e-05	0.000212387
ENSG00000168610.10	4228.56	1.17664	0.275211	4.27542	1.9078e-05	0.000213746
ENSG00000181929.7	474.74	0.551041	0.129028	4.27071	1.94852e-05	0.000217933
ENSG00000105880.4	164.219	2.28539	0.535466	4.26804	1.97199e-05	0.000220166
ENSG00000070501.7	209.342	1.21791	0.285363	4.26792	1.973e-05	0.000220166
ENSG00000269832.1	28.3371	2.47665	0.580572	4.26588	1.99115e-05	0.000222064
ENSG00000167995.11	353.033	2.84199	0.666398	4.26469	2.00176e-05	0.000223043
ENSG00000149547.10	906.168	0.634322	0.149091	4.25459	2.09435e-05	0.000232511
ENSG00000125863.13	288.597	0.928578	0.218286	4.25396	2.10022e-05	0.000232898
ENSG00000161800.8	298.489	1.13456	0.266755	4.25319	2.10743e-05	0.00023348
ENSG00000135521.8	393.36	1.1275	0.265097	4.25315	2.10786e-05	0.00023348
ENSG00000136478.3	918.963	0.891669	0.209673	4.25267	2.11239e-05	0.000233849
ENSG00000160703.11	503.808	1.54014	0.362298	4.25102	2.12797e-05	0.000235306
ENSG00000198554.7	235.094	1.36046	0.320025	4.25109	2.1273e-05	0.000235306
ENSG00000101843.14	328.946	0.81064	0.190836	4.24784	2.15837e-05	0.000238129
ENSG00000138756.13	1402.62	1.14683	0.270002	4.24751	2.16163e-05	0.000238353
ENSG00000144228.4	731.066	0.740426	0.174351	4.24677	2.16878e-05	0.000238872
ENSG00000150637.4	41.4033	1.22553	0.288626	4.24606	2.17558e-05	0.000239486
ENSG00000128340.10	131.842	1.30011	0.30629	4.2447	2.18887e-05	0.000240677
ENSG00000183283.11	1952.37	0.53495	0.126046	4.2441	2.19474e-05	0.000241186
ENSG00000112742.5	94.0057	1.08552	0.255837	4.24302	2.2053e-05	0.000242074
ENSG00000168032.4	75.731	1.43605	0.338483	4.24261	2.20939e-05	0.00024232
ENSG00000138363.10	168.189	1.22704	0.289232	4.24242	2.21127e-05	0.00024232
ENSG00000072571.15	76.6223	1.22475	0.288747	4.24161	2.21919e-05	0.000243052
ENSG00000103274.6	233.539	1.61497	0.380967	4.23913	2.24387e-05	0.00024548
ENSG00000131470.10	40.3577	1.4881	0.351541	4.23307	2.30524e-05	0.000251488
ENSG00000100697.10	2913.06	1.13716	0.26874	4.23143	2.32212e-05	0.000253189
ENSG00000162891.6	20.0027	2.93292	0.69321	4.23092	2.3274e-05	0.000253481
ENSG00000135018.9	1430.14	0.981379	0.232197	4.2265	2.37359e-05	0.000257936
ENSG00000178951.4	839.76	0.994489	0.235565	4.22171	2.42453e-05	0.000263032
ENSG00000132603.9	271.678	0.738366	0.174949	4.22047	2.43793e-05	0.000264339
ENSG00000134460.11	58.1621	1.12033	0.265526	4.21929	2.45078e-05	0.000265585
ENSG00000148377.5	8.77532	5.00087	1.18549	4.2184	2.46047e-05	0.000266487
ENSG00000102007.6	1950.62	1.12922	0.267838	4.21607	2.48602e-05	0.000268935
ENSG00000180155.14	1274.32	2.46823	0.585477	4.21577	2.48927e-05	0.000269009
ENSG00000166454.5	1628.66	1.09406	0.259551	4.21518	2.49577e-05	0.000269562
ENSG00000104472.5	549.977	1.81983	0.431774	4.21478	2.50022e-05	0.000269715
ENSG00000127507.13	145.172	1.36794	0.324575	4.21456	2.50271e-05	0.000269715
ENSG00000198390.3	3.06774	5.11539	1.21435	4.21246	2.52606e-05	0.000271781
ENSG00000070950.5	239.686	1.00806	0.23939	4.21097	2.54275e-05	0.000273125
ENSG00000089057.10	827.212	1.02147	0.24264	4.20983	2.55566e-05	0.000273927
ENSG00000157483.4	1177.38	0.876531	0.208208	4.20988	2.55505e-05	0.000273927
ENSG00000126003.6	332.592	1.36214	0.32367	4.20842	2.57167e-05	0.000275172
ENSG00000156709.9	197.492	0.889204	0.211325	4.20776	2.57915e-05	0.000275669
ENSG00000127080.5	906.096	1.24828	0.296934	4.2039	2.62354e-05	0.000279954
ENSG00000197414.8	21.5492	1.59645	0.379788	4.20353	2.6279e-05	0.000280266
ENSG00000105852.6	75.1969	1.40743	0.334899	4.20255	2.63927e-05	0.000281171
ENSG00000163630.6	2.72166	4.51511	1.07516	4.1995	2.67508e-05	0.000284137
ENSG00000204138.8	937.262	1.31346	0.312771	4.19943	2.67584e-05	0.000284137
ENSG00000172575.7	502.737	1.89568	0.451455	4.19904	2.68046e-05	0.000284473
ENSG00000145354.5	262.696	0.634201	0.151096	4.19733	2.70083e-05	0.000286479
ENSG00000162419.8	333.225	0.979147	0.233511	4.19316	2.751e-05	0.000291009
ENSG00000185507.15	204.16	1.9694	0.469692	4.19296	2.75333e-05	0.000291098
ENSG00000133065.6	360.572	0.90732	0.21641	4.19259	2.75792e-05	0.000291426
ENSG00000168329.9	78.5735	1.44924	0.345749	4.1916	2.77e-05	0.000292544
ENSG00000171729.9	85.9187	0.906922	0.216392	4.1911	2.77599e-05	0.000293018
ENSG00000111405.4	525.507	2.02082	0.482492	4.1883	2.81048e-05	0.00029639
ENSG00000009844.11	603.583	0.664406	0.158635	4.18826	2.81097e-05	0.00029639
ENSG00000146701.7	991.199	0.773293	0.184665	4.18754	2.81988e-05	0.000297169
ENSG00000183273.2	4.42093	4.15283	0.992031	4.18619	2.83676e-05	0.000298786
ENSG00000100167.15	63.3505	1.89266	0.452321	4.18433	2.86004e-05	0.000300599
ENSG00000101282.4	19.4541	3.2433	0.775265	4.18347	2.87087e-05	0.000301403
ENSG00000164182.6	109.336	0.855922	0.204644	4.18248	2.88343e-05	0.000302396
ENSG00000131323.10	388.569	0.624737	0.149537	4.17782	2.9431e-05	0.000308323
ENSG00000124795.10	2609.48	1.80659	0.432441	4.17764	2.94543e-05	0.000308401
ENSG00000166012.10	465.495	0.66272	0.158721	4.17537	2.97507e-05	0.000311171
ENSG00000132640.10	982.076	0.872563	0.208997	4.17501	2.97968e-05	0.000311319
ENSG00000186834.2	492.943	1.00276	0.240366	4.17182	3.02179e-05	0.000315381
ENSG00000153989.7	587.813	1.07229	0.257145	4.16997	3.04639e-05	0.000317779
ENSG00000091127.9	321.903	0.795752	0.191111	4.16382	3.12968e-05	0.000325944
ENSG00000197312.7	1391.66	0.979573	0.235287	4.16332	3.13659e-05	0.00032649
ENSG00000198805.7	517.207	1.43041	0.343742	4.1613	3.16437e-05	0.000329206
ENSG00000144290.12	7.43039	2.41384	0.580692	4.15683	3.22698e-05	0.000334649
ENSG00000100911.9	521.996	1.18463	0.285069	4.1556	3.24428e-05	0.000336086
ENSG00000186297.7	3.40044	4.82678	1.16253	4.15196	3.29646e-05	0.000341129
ENSG00000087152.11	569.382	0.767693	0.184977	4.15021	3.32168e-05	0.000343375
ENSG00000223865.6	1410.17	1.30742	0.315367	4.14573	3.38739e-05	0.000349798
ENSG00000189308.6	467.182	0.804334	0.194125	4.14339	3.42207e-05	0.000353192
ENSG00000108278.7	180.347	0.420584	0.101555	4.14142	3.45166e-05	0.000355681
ENSG00000198146.4	1671.58	0.893827	0.215857	4.14082	3.46063e-05	0.000356417
ENSG00000122133.12	9.81048	2.01323	0.486763	4.13595	3.53487e-05	0.000363622
ENSG00000101945.12	79.5239	0.608572	0.147145	4.13587	3.53617e-05	0.000363622
ENSG00000134183.7	11.2055	4.32344	1.04538	4.13574	3.5381e-05	0.000363628
ENSG00000042980.8	100.297	1.06491	0.257547	4.13482	3.55234e-05	0.0003649
ENSG00000163235.11	545.095	1.44129	0.348589	4.13465	3.55499e-05	0.000364981
ENSG00000134697.8	602.863	0.81338	0.196747	4.13415	3.56274e-05	0.000365584
ENSG00000144648.10	168.846	1.64769	0.398857	4.13104	3.61127e-05	0.000370063
ENSG00000066279.12	414.268	0.974248	0.235839	4.13099	3.61208e-05	0.000370063
ENSG00000172893.11	488.976	1.1092	0.268525	4.13072	3.61626e-05	0.000370296
ENSG00000184459.4	749.359	2.19234	0.530757	4.1306	3.61822e-05	0.000370303
ENSG00000120539.10	235.471	0.471646	0.114249	4.12821	3.65592e-05	0.00037377
ENSG00000211747.3	7.34506	2.239	0.542427	4.12774	3.66349e-05	0.000374347
ENSG00000080824.14	5008.12	1.22436	0.296671	4.127	3.67527e-05	0.000375308
ENSG00000125821.7	314.397	0.802094	0.194406	4.12587	3.69328e-05	0.00037621
ENSG00000256646.3	181.217	1.03674	0.251306	4.12542	3.70063e-05	0.000376761
ENSG00000151014.4	107.758	1.26508	0.306667	4.12525	3.70328e-05	0.000376835
ENSG00000126246.5	48.0108	1.38463	0.335757	4.12392	3.72482e-05	0.000378632
ENSG00000112249.9	1489.6	0.701442	0.170129	4.12299	3.73984e-05	0.000379763
ENSG00000143549.15	3339.79	1.16047	0.281488	4.12265	3.74541e-05	0.000380131
ENSG00000170832.8	1066.34	0.601134	0.145859	4.12135	3.76661e-05	0.000382084
ENSG00000104853.11	748.015	0.700074	0.16988	4.12099	3.77253e-05	0.000382485
ENSG00000167080.4	29.1532	2.15956	0.524079	4.12068	3.7776e-05	0.000382801
ENSG00000152944.4	511.499	1.64002	0.39813	4.1193	3.80019e-05	0.00038469
ENSG00000106028.6	438.368	0.676096	0.164207	4.11734	3.83271e-05	0.000387379
ENSG00000169876.9	5.83931	5.35755	1.30141	4.11671	3.84312e-05	0.00038807
ENSG00000179674.2	2.81013	4.29968	1.04445	4.11669	3.84352e-05	0.00038807
ENSG00000154165.3	5.53246	3.80684	0.925094	4.11508	3.87045e-05	0.000390529
ENSG00000076003.4	305.546	0.65501	0.159176	4.115	3.87187e-05	0.000390529
ENSG00000255398.2	62.2103	1.60605	0.390418	4.11366	3.89433e-05	0.000392389
ENSG00000141030.8	497.103	0.829562	0.20183	4.1102	3.95321e-05	0.0003975
ENSG00000204421.2	1086.78	2.57962	0.627757	4.10926	3.96925e-05	0.000398908
ENSG00000113282.9	1464.88	0.779852	0.189807	4.10866	3.97955e-05	0.000399737
ENSG00000116698.16	796.973	1.68478	0.410112	4.1081	3.98929e-05	0.000400303
ENSG00000162923.10	2748.79	1.10015	0.267861	4.10717	4.00536e-05	0.000401709
ENSG00000108443.9	783.88	1.02454	0.24958	4.10506	4.0421e-05	0.000405186
ENSG00000189114.6	123.709	0.659129	0.160654	4.10279	4.08197e-05	0.000408972
ENSG00000131844.11	550.467	0.819079	0.19965	4.10257	4.08583e-05	0.000409149
ENSG00000260342.2	47.7338	5.64387	1.37604	4.10152	4.10439e-05	0.000410586
ENSG00000163938.12	893.262	0.690038	0.168256	4.10111	4.11171e-05	0.000410897
ENSG00000145050.11	281.493	1.04108	0.253914	4.10012	4.12938e-05	0.00041203
ENSG00000154920.10	16.1489	1.21521	0.296405	4.09982	4.1347e-05	0.00041214
ENSG00000171763.13	136.414	1.21564	0.296984	4.09328	4.25311e-05	0.000422558
ENSG00000143882.5	1093.24	1.72776	0.422418	4.09017	4.31055e-05	0.000427485
ENSG00000123600.14	740.85	0.778737	0.19051	4.08764	4.35787e-05	0.000431958
ENSG00000214239.1	5.6289	4.10551	1.00455	4.08692	4.37135e-05	0.000433075
ENSG00000113141.11	1010.61	0.611983	0.149763	4.08635	4.38222e-05	0.000433931
ENSG00000138035.10	450.334	0.811039	0.198482	4.08622	4.38467e-05	0.000433954
ENSG00000175348.6	640.79	0.680007	0.166429	4.08586	4.3913e-05	0.000434389
ENSG00000171497.4	345.757	1.67631	0.410358	4.085	4.40775e-05	0.000435795
ENSG00000128708.8	495.028	1.22844	0.300769	4.08434	4.42026e-05	0.000436812
ENSG00000130348.7	226.3	0.493171	0.120771	4.08352	4.43581e-05	0.000438126
ENSG00000115233.7	612.997	0.729007	0.178549	4.08295	4.44676e-05	0.000438795
ENSG00000235942.2	502.816	2.09073	0.512265	4.08135	4.47756e-05	0.000441356
ENSG00000130449.5	431.881	1.5697	0.384695	4.08037	4.49637e-05	0.000442986
ENSG00000136738.10	504.608	0.770281	0.188796	4.07996	4.50439e-05	0.000443553
ENSG00000156411.5	397.645	0.847282	0.207769	4.07801	4.54232e-05	0.000446162
ENSG00000206150.3	4.26194	3.60248	0.88389	4.07571	4.58744e-05	0.000449914
ENSG00000167916.4	4.12872	5.25855	1.29051	4.07478	4.6057e-05	0.000451479
ENSG00000140386.8	664.201	0.858283	0.210865	4.07029	4.69541e-05	0.000459811
ENSG00000162728.4	6.75005	4.94246	1.21465	4.06904	4.7208e-05	0.000462065
ENSG00000185414.15	158.209	2.9005	0.712983	4.06813	4.73929e-05	0.000463411
ENSG00000184886.3	165.725	0.856653	0.210626	4.06717	4.75871e-05	0.000465076
ENSG00000152253.4	126.753	1.72253	0.42362	4.06621	4.77841e-05	0.000466534
ENSG00000099797.7	784.77	1.21095	0.297802	4.06629	4.7768e-05	0.000466534
ENSG00000166509.6	21.9765	2.13468	0.525221	4.06434	4.81678e-05	0.000470045
ENSG00000112299.7	76.3426	1.739	0.428002	4.06306	4.84333e-05	0.000472057
ENSG00000181634.7	49.0772	0.834983	0.205535	4.06248	4.8555e-05	0.000472642
ENSG00000163739.4	62.7375	2.46799	0.607546	4.06222	4.86084e-05	0.000472926
ENSG00000138382.9	287.413	1.4436	0.355444	4.06139	4.87805e-05	0.000474128
ENSG00000120694.15	873.212	1.26357	0.311127	4.06128	4.88049e-05	0.000474129
ENSG00000185862.5	159.393	1.48068	0.364638	4.06068	4.89307e-05	0.000475115
ENSG00000111837.7	23.9497	2.03504	0.501274	4.05974	4.91273e-05	0.000476757
ENSG00000132003.5	139.74	0.934988	0.230313	4.05964	4.91487e-05	0.000476757
ENSG00000168393.8	116.224	0.632215	0.155881	4.05575	4.99728e-05	0.000483549
ENSG00000115761.11	408.145	0.64429	0.158899	4.05472	5.01954e-05	0.000485439
ENSG00000177511.5	13.0359	4.63578	1.14417	4.05167	5.0854e-05	0.000491102
ENSG00000100644.12	2504.71	1.15649	0.285647	4.04866	5.15117e-05	0.000496716
ENSG00000005810.13	8329.42	1.01821	0.251548	4.04778	5.17059e-05	0.000498208
ENSG00000144063.3	712.572	0.93366	0.230663	4.04773	5.17175e-05	0.000498208
ENSG00000112031.11	483.268	1.34358	0.331953	4.04751	5.17661e-05	0.000498431
ENSG00000158055.11	907.605	1.96397	0.485503	4.04523	5.22719e-05	0.00050239
ENSG00000122687.13	170.346	0.53294	0.131747	4.04519	5.22803e-05	0.00050239
ENSG00000244687.7	921.674	1.07859	0.266689	4.04437	5.24638e-05	0.000503657
ENSG00000118200.10	2423.7	1.34539	0.332961	4.04067	5.32997e-05	0.000510212
ENSG00000138646.4	116.281	0.858762	0.212519	4.04087	5.3253e-05	0.000510212
ENSG00000172426.11	13.2341	2.38955	0.591462	4.04008	5.34328e-05	0.000510896
ENSG00000011426.6	568.117	1.2697	0.314282	4.04001	5.34491e-05	0.000510896
ENSG00000104413.11	2608.36	1.85476	0.459161	4.03946	5.35743e-05	0.000511802
ENSG00000140506.12	5.95122	2.83985	0.703315	4.0378	5.39537e-05	0.00051467
ENSG00000178409.9	76.8324	1.08925	0.269984	4.03451	5.47161e-05	0.000521433
ENSG00000166387.7	556.29	0.538611	0.133527	4.03373	5.48989e-05	0.000522665
ENSG00000170584.6	333.588	0.702371	0.174243	4.03098	5.55436e-05	0.000528287
ENSG00000040275.12	138.786	1.57411	0.390529	4.03071	5.56079e-05	0.000528641
ENSG00000122566.16	3347.55	1.43683	0.356706	4.02805	5.62416e-05	0.000534145
ENSG00000101082.9	27.0883	1.09558	0.271986	4.02806	5.62391e-05	0.000534145
ENSG00000099194.5	2490.08	1.72492	0.428748	4.02316	5.74236e-05	0.000544046
ENSG00000164924.13	12713.5	1.09514	0.272298	4.02185	5.77417e-05	0.00054653
ENSG00000180667.6	2061.5	1.57369	0.391578	4.01883	5.84868e-05	0.000553046
ENSG00000111786.4	612.167	0.687861	0.171197	4.01795	5.87078e-05	0.000554867
ENSG00000111796.3	21.4302	1.66625	0.414857	4.01644	5.90827e-05	0.000557601
ENSG00000004468.8	42.0068	1.20853	0.300889	4.01651	5.90654e-05	0.000557601
ENSG00000172785.14	351.981	1.01457	0.252621	4.01619	5.91466e-05	0.000557934
ENSG00000177105.9	270.721	0.962479	0.239794	4.01378	5.97536e-05	0.000563008
ENSG00000083093.5	288.985	0.945692	0.235692	4.01241	6.01009e-05	0.000565569
ENSG00000177807.6	12.9956	2.94586	0.734439	4.01104	6.04526e-05	0.000568604
ENSG00000107185.8	644.265	0.467259	0.116564	4.00861	6.10764e-05	0.000573642
ENSG00000169641.9	1404.52	1.54737	0.386035	4.00835	6.11433e-05	0.000573994
ENSG00000160973.7	8.80805	3.46524	0.864697	4.00747	6.1373e-05	0.000575874
ENSG00000124783.8	2584.75	1.14582	0.286018	4.00609	6.17311e-05	0.000578956
ENSG00000165891.11	43.8712	1.08302	0.270691	4.00093	6.30932e-05	0.000590878
ENSG00000186714.8	13.9288	2.87822	0.719622	3.99962	6.34431e-05	0.00059387
ENSG00000124784.4	357.726	1.28374	0.32104	3.99868	6.36973e-05	0.000595678
ENSG00000172890.7	461.083	0.595198	0.148863	3.99828	6.38042e-05	0.000596392
ENSG00000076513.12	1275.91	0.642532	0.160735	3.99747	6.40229e-05	0.000598149
ENSG00000196262.9	7427.92	0.989654	0.247673	3.99581	6.44724e-05	0.000601773
ENSG00000155506.12	2358.68	0.860113	0.215335	3.9943	6.48868e-05	0.000605062
ENSG00000009307.11	8190.45	0.498578	0.124867	3.99288	6.52745e-05	0.000608387
ENSG00000167723.10	422.788	1.55794	0.390331	3.99133	6.57043e-05	0.000612101
ENSG00000120685.15	488.56	1.73006	0.433474	3.99115	6.5755e-05	0.000612281
ENSG00000196776.10	2405.79	0.788234	0.197522	3.99062	6.59019e-05	0.000613356
ENSG00000134077.11	449.8	1.01578	0.254597	3.98975	6.61422e-05	0.000615299
ENSG00000050628.16	1023.6	0.786534	0.197159	3.98934	6.62586e-05	0.000615795
ENSG00000117226.7	385.894	1.61542	0.404993	3.98875	6.64227e-05	0.000617026
ENSG00000176208.4	168.049	0.763132	0.191333	3.98851	6.64905e-05	0.000617362
ENSG00000142657.16	662.705	1.24529	0.31228	3.98773	6.67091e-05	0.000619097
ENSG00000117009.7	52.0135	1.71936	0.431463	3.98496	6.74912e-05	0.000625167
ENSG00000151690.10	2633.33	2.07841	0.521751	3.98352	6.7902e-05	0.000628077
ENSG00000100889.7	176.086	0.885342	0.222368	3.98142	6.85045e-05	0.000633051
ENSG00000160710.11	3027.04	0.619011	0.155547	3.97957	6.90401e-05	0.000637698
ENSG00000019549.4	649.026	1.37268	0.345085	3.97779	6.95591e-05	0.000641278
ENSG00000103257.4	631.655	1.21686	0.306189	3.9742	7.06172e-05	0.000649192
ENSG00000232560.2	8.40181	2.22921	0.561308	3.97145	7.14353e-05	0.000655787
ENSG00000090060.13	2240.02	1.19217	0.300278	3.97022	7.18051e-05	0.000658872
ENSG00000203995.5	29.6468	1.41262	0.355883	3.96935	7.20689e-05	0.000660671
ENSG00000180957.13	750.751	1.49616	0.377274	3.96572	7.31749e-05	0.000669552
ENSG00000108651.5	500.926	1.09385	0.275888	3.96483	7.34493e-05	0.000671433
ENSG00000113597.13	270.484	0.99016	0.249827	3.96338	7.38956e-05	0.000675197
ENSG00000132963.7	445.572	0.897549	0.226483	3.96299	7.40171e-05	0.000675991
ENSG00000120727.8	562.475	0.826542	0.208621	3.96192	7.43486e-05	0.0006787
ENSG00000159398.11	6.11948	2.22055	0.560562	3.96129	7.45465e-05	0.000679553
ENSG00000109182.7	736.297	1.74527	0.440572	3.96138	7.45182e-05	0.000679553
ENSG00000100335.8	441.067	0.458073	0.115703	3.95905	7.52497e-05	0.000685324
ENSG00000124391.4	3.58624	3.78577	0.956446	3.95816	7.55278e-05	0.000687536
ENSG00000227507.2	30.4968	1.85468	0.468807	3.95618	7.61582e-05	0.000692305
ENSG00000090263.11	127.546	0.696991	0.176175	3.95625	7.61347e-05	0.000692305
ENSG00000006625.13	504.911	0.946427	0.239403	3.95328	7.70872e-05	0.000699122
ENSG00000204954.5	32.347	1.45509	0.368123	3.95273	7.72633e-05	0.000700223
ENSG00000111875.7	368.474	1.06256	0.268826	3.95257	7.73163e-05	0.000700223
ENSG00000112972.10	2043.52	1.41442	0.357886	3.95216	7.74495e-05	0.000701105
ENSG00000100348.5	209.562	0.588232	0.148854	3.95172	7.75906e-05	0.000702056
ENSG00000157734.9	107.01	1.87514	0.474798	3.94934	7.83675e-05	0.000708101
ENSG00000166796.7	17.1557	2.42516	0.614193	3.94853	7.86324e-05	0.000710166
ENSG00000117400.10	7.77638	3.54276	0.898	3.94517	7.97433e-05	0.000718537
ENSG00000169174.9	48.827	1.97377	0.500784	3.94137	8.1018e-05	0.000728796
ENSG00000097021.15	182.186	1.00367	0.254653	3.94133	8.10313e-05	0.000728796
ENSG00000203950.6	135.525	1.10262	0.279777	3.94106	8.11233e-05	0.000729117
ENSG00000174032.12	185.881	0.658396	0.167096	3.94023	8.14021e-05	0.000731121
ENSG00000167618.5	2.67543	3.88074	0.984937	3.94009	8.14517e-05	0.000731229
ENSG00000081307.8	373.316	0.585789	0.148704	3.9393	8.17181e-05	0.000733284
ENSG00000119471.10	903.973	0.764339	0.194101	3.93784	8.22193e-05	0.000737442
ENSG00000166986.8	626.395	0.784589	0.199258	3.93754	8.23195e-05	0.000738002
ENSG00000119718.6	174.07	0.763173	0.193888	3.93616	8.27967e-05	0.000741598
ENSG00000119969.10	263.527	0.855673	0.217643	3.93154	8.44034e-05	0.000753569
ENSG00000160862.8	2254.89	1.03277	0.26281	3.92971	8.50483e-05	0.000758257
ENSG00000111319.8	646.705	1.26163	0.321144	3.92855	8.54595e-05	0.000760562
ENSG00000102144.9	3021.4	0.816292	0.207799	3.92828	8.55568e-05	0.000761081
ENSG00000135679.17	1768.94	1.17686	0.299654	3.9274	8.58676e-05	0.00076315
ENSG00000214300.6	31.0054	5.06994	1.29158	3.92537	8.65953e-05	0.000768918
ENSG00000196586.9	1324.41	1.0357	0.263941	3.92399	8.70949e-05	0.000771949
ENSG00000133805.11	393.461	1.21119	0.30868	3.92378	8.71707e-05	0.00077227
ENSG00000048405.5	792.119	0.616549	0.157238	3.92112	8.81386e-05	0.000779782
ENSG00000221843.2	5.57141	5.95707	1.52021	3.91859	8.90674e-05	0.000786574
ENSG00000137261.9	37.8109	1.57927	0.403114	3.91768	8.94054e-05	0.000788845
ENSG00000144354.9	189.051	1.21793	0.31091	3.91732	8.95391e-05	0.000789668
ENSG00000085415.11	475.329	0.694499	0.177476	3.9132	9.10827e-05	0.000802918
ENSG00000124275.10	447.297	1.07842	0.275603	3.91294	9.11797e-05	0.00080341
ENSG00000214248.2	61.2552	1.9868	0.508137	3.90998	9.23055e-05	0.000812498
ENSG00000101193.6	561.228	0.872687	0.2232	3.9099	9.23359e-05	0.000812498
ENSG00000173261.4	6.97333	3.38366	0.865463	3.90965	9.24287e-05	0.000812948
ENSG00000157379.9	358.589	1.06316	0.271962	3.90921	9.25988e-05	0.000814077
ENSG00000089902.8	1058.46	1.03612	0.265289	3.90564	9.39766e-05	0.000824249
ENSG00000196684.8	36.7355	1.15191	0.294976	3.9051	9.41847e-05	0.000825416
ENSG00000186603.4	9.63962	1.63304	0.418332	3.9037	9.47349e-05	0.000829494
ENSG00000151116.12	502.68	0.455206	0.116697	3.90076	9.5892e-05	0.000838496
ENSG00000071054.11	1865.21	0.801869	0.205573	3.90065	9.59356e-05	0.000838502
ENSG00000128050.4	836.858	0.955882	0.245286	3.89701	9.73858e-05	0.000849276
ENSG00000132842.9	941.558	0.402992	0.103431	3.89623	9.77034e-05	0.000851284
ENSG00000129484.9	241.081	1.42309	0.365326	3.89541	9.80344e-05	0.000853406
ENSG00000134909.14	2245.67	0.940191	0.241373	3.89517	9.81284e-05	0.000853844
ENSG00000157625.11	724.55	0.938528	0.240984	3.89457	9.83733e-05	0.000855594
ENSG00000106113.14	12.5101	3.02143	0.776014	3.89353	9.87966e-05	0.00085851
ENSG00000171735.14	211.818	0.801997	0.205976	3.89364	9.87532e-05	0.00085851
ENSG00000129355.6	81.2714	0.921525	0.236904	3.88987	0.000100296	0.000869603
ENSG00000119682.12	542.734	0.797369	0.205017	3.88928	0.000100542	0.000871351
ENSG00000006432.11	563.184	1.77346	0.456011	3.88907	0.000100631	0.000871734
ENSG00000169855.15	1833.27	0.982167	0.252676	3.88707	0.000101464	0.000878166
ENSG00000186567.8	95.794	1.15231	0.296463	3.88685	0.000101552	0.000878538
ENSG00000178363.3	3000.63	2.31316	0.595181	3.88648	0.000101708	0.0008795
ENSG00000113161.11	2085.21	1.08235	0.27852	3.88608	0.000101878	0.000880579
ENSG00000171243.7	297.074	1.73216	0.445805	3.88548	0.00010213	0.000881975
ENSG00000136986.5	659.515	0.86644	0.223033	3.88481	0.000102412	0.000883628
ENSG00000105939.8	1298.45	0.613313	0.157936	3.88329	0.000103051	0.000887966
ENSG00000150753.7	1307.49	0.78651	0.20263	3.88152	0.000103807	0.000893395
ENSG00000147654.10	281.621	1.20599	0.310753	3.88086	0.000104087	0.000894923
ENSG00000197822.6	851.794	1.37605	0.354656	3.87996	0.000104473	0.00089784
ENSG00000169188.4	193.46	0.660516	0.170246	3.87978	0.000104551	0.000898113
ENSG00000088726.11	495.588	1.93593	0.49905	3.87922	0.000104791	0.000899051
ENSG00000125775.10	352.512	1.52063	0.391996	3.87921	0.000104798	0.000899051
ENSG00000173401.5	7.68971	5.77395	1.4885	3.87903	0.000104872	0.000899289
ENSG00000170298.11	11.149	2.58346	0.666174	3.87806	0.000105292	0.000901772
ENSG00000158485.6	26.1355	2.01959	0.520874	3.87731	0.00010562	0.000904114
ENSG00000135378.3	878.02	1.30041	0.335478	3.87629	0.000106063	0.000907109
ENSG00000204876.4	1.83295	4.24425	1.09573	3.87343	0.000107313	0.000917399
ENSG00000269165.1	20.9193	7.25607	1.87373	3.87252	0.000107717	0.000920451
ENSG00000107371.8	201.482	0.667813	0.172506	3.87125	0.000108279	0.000924333
ENSG00000151806.9	471.527	0.795386	0.205572	3.86913	0.000109222	0.000930056
ENSG00000187642.5	12.5376	3.26727	0.844557	3.86862	0.000109454	0.000931628
ENSG00000136938.8	736.675	1.66028	0.42919	3.8684	0.000109553	0.000932063
ENSG00000198700.5	1138.99	1.1639	0.301013	3.86661	0.00011036	0.000938111
ENSG00000181322.9	13.2864	2.84192	0.735152	3.86577	0.000110741	0.00094053
ENSG00000106305.5	184.562	0.70292	0.181855	3.86529	0.000110959	0.000941967
ENSG00000110344.5	1438.53	0.703516	0.182132	3.86267	0.000112155	0.000950877
ENSG00000136518.12	341.151	0.501697	0.129963	3.86031	0.000113243	0.000959269
ENSG00000137364.4	247.509	0.566515	0.146762	3.86008	0.000113349	0.000959754
ENSG00000081985.6	72.191	1.16148	0.300913	3.85985	0.000113458	0.000959888
ENSG00000129595.8	541.807	1.46626	0.380004	3.85854	0.000114064	0.000963719
ENSG00000150551.10	17.3937	2.1611	0.56017	3.85793	0.00011435	0.000964462
ENSG00000143502.10	93.1422	1.79245	0.464637	3.85775	0.000114435	0.000964462
ENSG00000117602.7	940.93	1.15504	0.299396	3.8579	0.000114366	0.000964462
ENSG00000177300.5	3.4464	3.04644	0.789895	3.85677	0.000114895	0.000967389
ENSG00000162654.8	475.652	1.07364	0.278696	3.85238	0.000116978	0.000983649
ENSG00000120509.6	184.376	0.830924	0.215739	3.85153	0.000117383	0.000986633
ENSG00000197846.3	79.9623	1.16675	0.303049	3.85004	0.000118101	0.000991813
ENSG00000163558.8	941.507	1.21134	0.314752	3.84855	0.000118821	0.000997007
ENSG00000145287.6	51.2739	1.08284	0.281376	3.84837	0.000118906	0.000997289
ENSG00000117091.5	56.9217	1.38933	0.361062	3.84791	0.000119132	0.000998752
ENSG00000114125.9	493.307	0.597391	0.155324	3.84609	0.000120017	0.00100488
ENSG00000115977.14	440.876	1.42905	0.371769	3.84392	0.000121084	0.00101251
ENSG00000152056.12	70.8427	0.861312	0.22407	3.84395	0.000121069	0.00101251
ENSG00000108953.12	2821.59	0.638042	0.166077	3.84186	0.000122108	0.00102019
ENSG00000154642.6	1062.12	1.37765	0.358647	3.84125	0.000122409	0.00102228
ENSG00000154227.9	1693.56	1.73544	0.45199	3.83955	0.00012326	0.0010285
ENSG00000123364.3	50.996	1.40494	0.365991	3.83872	0.000123678	0.00103155
ENSG00000172339.9	169.951	0.556252	0.145003	3.83614	0.000124986	0.00104156
ENSG00000102743.10	52.715	1.02046	0.266065	3.83536	0.000125378	0.00104379
ENSG00000080986.8	93.3835	0.725749	0.189222	3.83544	0.000125341	0.00104379
ENSG00000176105.9	1433.41	0.826143	0.215432	3.83481	0.000125661	0.00104541
ENSG00000148154.5	1983.56	1.0165	0.265277	3.83183	0.000127195	0.00105592
ENSG00000168439.12	613.555	0.642554	0.167689	3.83183	0.000127194	0.00105592
ENSG00000204571.4	8.75464	4.6381	1.21058	3.8313	0.000127469	0.00105729
ENSG00000173212.4	721.341	2.15001	0.561564	3.8286	0.000128872	0.00106848
ENSG00000169499.10	859.811	0.486752	0.127213	3.82626	0.000130105	0.00107773
ENSG00000140332.11	817.922	0.880393	0.230133	3.82559	0.000130461	0.00107982
ENSG00000161570.4	82.2067	1.45453	0.380378	3.82392	0.000131348	0.00108624
ENSG00000137955.11	378.529	0.549766	0.143796	3.82323	0.000131714	0.00108834
ENSG00000101084.12	424.731	1.32966	0.347952	3.8214	0.000132697	0.001096
ENSG00000100949.10	211.611	1.09156	0.285666	3.82112	0.000132848	0.00109678
ENSG00000118193.7	70.1885	0.799644	0.209315	3.8203	0.00013329	0.00109997
ENSG00000175567.4	231.09	1.83871	0.481484	3.81884	0.000134082	0.0011051
ENSG00000127831.6	27.1898	3.03474	0.794718	3.81863	0.000134193	0.00110555
ENSG00000107581.8	4255.1	0.845122	0.221428	3.8167	0.000135251	0.00111286
ENSG00000155846.12	378.389	0.903177	0.236764	3.81468	0.000136361	0.00111869
ENSG00000112246.5	84.6151	2.21453	0.580582	3.81433	0.00013655	0.00111922
ENSG00000254087.3	344.926	1.10648	0.290149	3.8135	0.000137014	0.00112216
ENSG00000109519.8	303.737	0.743597	0.195073	3.81189	0.00013791	0.00112808
ENSG00000179051.9	1310.28	0.621205	0.162973	3.81171	0.000138007	0.00112839
ENSG00000186334.5	5.00212	4.74757	1.24568	3.81124	0.000138272	0.00113009
ENSG00000171094.11	10.7377	2.80082	0.735377	3.80869	0.000139705	0.00114085
ENSG00000240849.6	432.587	0.98603	0.259023	3.80673	0.000140814	0.00114925
ENSG00000154582.12	490.062	0.505479	0.132788	3.80667	0.000140852	0.00114925
ENSG00000073969.14	637.836	0.508636	0.133734	3.80333	0.000142763	0.00116232
ENSG00000164134.8	1041.25	0.791584	0.208183	3.80235	0.00014333	0.00116606
ENSG00000077984.4	44.9652	1.33089	0.350081	3.80167	0.000143724	0.00116829
ENSG00000153485.5	58.7612	0.642473	0.169049	3.80051	0.000144397	0.00117327
ENSG00000047662.4	78.5208	2.24503	0.590758	3.80025	0.000144553	0.00117405
ENSG00000094755.12	760.78	2.47014	0.650278	3.79858	0.000145526	0.00118048
ENSG00000170231.11	2.581	2.93402	0.772659	3.79731	0.000146276	0.00118513
ENSG00000163867.12	364.445	0.89614	0.236055	3.79632	0.000146862	0.00118885
ENSG00000163512.9	601.737	0.57633	0.15184	3.79565	0.000147259	0.00119058
ENSG00000093144.14	454.911	0.645671	0.170145	3.79482	0.00014775	0.00119307
ENSG00000103507.9	303.648	0.71445	0.18828	3.79461	0.000147876	0.00119359
ENSG00000131951.6	4.67449	4.64977	1.22583	3.79317	0.000148738	0.00120005
ENSG00000166123.9	660.439	1.14616	0.3022	3.79272	0.000149005	0.00120171
ENSG00000065978.13	3952.85	0.759584	0.200283	3.79256	0.000149102	0.00120199
ENSG00000136861.13	686.592	0.61026	0.16092	3.79233	0.000149243	0.00120264
ENSG00000170248.9	2620.64	0.596273	0.157327	3.79001	0.000150639	0.00121188
ENSG00000080007.6	23.3259	1.63329	0.431294	3.78695	0.000152506	0.00122488
ENSG00000103121.4	109.807	0.852761	0.225243	3.78596	0.000153115	0.00122927
ENSG00000183977.9	6.73121	5.90514	1.56034	3.78453	0.000154001	0.0012355
ENSG00000203667.5	406.257	1.05498	0.278764	3.7845	0.000154017	0.0012355
ENSG00000182816.6	2.4385	4.49391	1.18822	3.78206	0.000155535	0.00124546
ENSG00000112494.5	257.585	1.87267	0.495154	3.78199	0.000155579	0.00124546
ENSG00000101057.11	72.5766	1.41668	0.374708	3.78076	0.000156351	0.00125113
ENSG00000147649.5	3078.69	1.3985	0.37006	3.7791	0.000157395	0.00125845
ENSG00000196290.10	190.665	0.63629	0.168458	3.77714	0.00015864	0.00126736
ENSG00000267385.1	30.0621	1.36019	0.360357	3.77457	0.000160287	0.00127947
ENSG00000184995.6	1.51114	4.44254	1.17713	3.77404	0.000160625	0.00128165
ENSG00000187010.14	32.4965	1.85853	0.492641	3.77259	0.000161561	0.00128618
ENSG00000182518.9	113.073	0.778837	0.206448	3.77255	0.000161588	0.00128618
ENSG00000146416.12	327.158	0.478267	0.126771	3.77267	0.000161508	0.00128618
ENSG00000171360.3	9.92744	3.43509	0.910592	3.77238	0.0001617	0.00128655
ENSG00000122873.7	177.625	0.533851	0.141532	3.77195	0.000161978	0.00128823
ENSG00000231997.1	46.113	2.27602	0.603426	3.77183	0.000162056	0.00128833
ENSG00000162746.10	6.34127	1.57346	0.417183	3.77162	0.000162189	0.00128833
ENSG00000181788.3	458.86	1.01895	0.270162	3.77163	0.000162186	0.00128833
ENSG00000164265.4	29.0256	2.85501	0.75713	3.77083	0.000162707	0.00129192
ENSG00000145833.11	1088.42	0.827086	0.219352	3.77059	0.000162864	0.001292
ENSG00000186638.11	55.99	0.889822	0.236044	3.76972	0.00016343	0.00129503
ENSG00000256222.1	18.148	2.16529	0.574623	3.76819	0.000164435	0.00130194
ENSG00000136628.13	1746.21	0.51514	0.136725	3.76771	0.00016475	0.0013039
ENSG00000170365.5	496.115	1.19762	0.318047	3.76555	0.000166185	0.00131367
ENSG00000116106.7	983.599	0.911135	0.241965	3.76556	0.000166174	0.00131367
ENSG00000155368.12	1507.27	1.0902	0.289581	3.76477	0.000166704	0.001317
ENSG00000138071.9	2628.62	0.768607	0.204161	3.76471	0.000166742	0.001317
ENSG00000144554.6	194.767	0.766731	0.203791	3.76234	0.000168331	0.00132848
ENSG00000137135.13	42.9982	1.44704	0.384851	3.75999	0.000169918	0.00133991
ENSG00000143499.9	260.676	0.601856	0.160067	3.76004	0.000169887	0.00133991
ENSG00000125741.4	370.715	0.769744	0.20473	3.7598	0.000170051	0.00134042
ENSG00000134440.7	1444.63	0.555713	0.147831	3.75911	0.00017052	0.00134303
ENSG00000170633.12	239.106	0.6545	0.17417	3.75782	0.000171398	0.0013494
ENSG00000138463.8	478.825	0.694214	0.184894	3.75467	0.000173572	0.00136542
ENSG00000102466.11	70.4923	2.65418	0.707715	3.75035	0.000176589	0.00138531
ENSG00000070770.4	2426.07	1.76793	0.471393	3.75044	0.000176527	0.00138531
ENSG00000110851.7	469.159	0.402928	0.107438	3.75034	0.000176598	0.00138531
ENSG00000259529.1	89.6177	1.26488	0.337362	3.74932	0.000177314	0.00139038
ENSG00000089685.10	105.282	1.26029	0.336417	3.7462	0.000179533	0.00140664
ENSG00000104722.9	5.76928	4.03334	1.07724	3.74414	0.000181014	0.00141654
ENSG00000029993.10	239.586	0.985681	0.263292	3.74368	0.000181343	0.00141855
ENSG00000099875.10	1441.14	0.717927	0.191812	3.74286	0.000181937	0.00142262
ENSG00000137309.15	853.784	1.22386	0.327053	3.7421	0.000182491	0.00142638
ENSG00000117560.6	7.92034	1.61791	0.432494	3.74089	0.000183368	0.00143095
ENSG00000184368.11	26.773	1.35484	0.362323	3.73933	0.000184511	0.00143929
ENSG00000111142.9	1061.57	0.531	0.142046	3.73822	0.000185324	0.00144448
ENSG00000165097.9	535.342	1.33615	0.35748	3.73769	0.000185719	0.00144698
ENSG00000151239.9	1374.18	0.801783	0.214546	3.73712	0.00018614	0.00144852
ENSG00000184831.9	47.6054	1.24181	0.332329	3.7367	0.00018645	0.00145036
ENSG00000215475.3	23.6003	2.59247	0.693853	3.73634	0.000186716	0.00145151
ENSG00000171241.4	78.0826	0.850484	0.227862	3.73246	0.000189621	0.00147036
ENSG00000138398.11	1419.18	1.50799	0.404214	3.73068	0.000190961	0.00147837
ENSG00000172548.10	1161.08	1.67017	0.447713	3.73045	0.000191134	0.00147913
ENSG00000177494.5	53.4798	1.66734	0.446979	3.73024	0.000191294	0.00147978
ENSG00000198865.5	527.242	3.16602	0.848861	3.72973	0.000191683	0.00148162
ENSG00000253729.3	3994.21	0.442533	0.118681	3.72876	0.000192422	0.00148615
ENSG00000152034.6	8.68368	2.27481	0.61011	3.72852	0.000192609	0.00148701
ENSG00000166908.13	341.619	0.755248	0.202586	3.72804	0.000192975	0.00148865
ENSG00000166947.7	38.2963	2.47201	0.664166	3.72198	0.000197669	0.00152306
ENSG00000121211.3	16.082	1.32707	0.356886	3.71848	0.000200423	0.00153942
ENSG00000122390.13	249.573	1.58447	0.426161	3.718	0.000200806	0.00154175
ENSG00000147896.3	5.23497	5.16873	1.39042	3.71739	0.000201294	0.00154489
ENSG00000198788.7	4.08603	4.79003	1.28892	3.7163	0.000202159	0.00155092
ENSG00000173093.8	2.72547	4.15013	1.12006	3.70527	0.000211169	0.00161623
ENSG00000119686.5	209.32	1.09463	0.295435	3.70516	0.000211259	0.00161629
ENSG00000168724.10	826.471	1.25232	0.338048	3.70456	0.000211758	0.00161947
ENSG00000116688.12	1544.21	0.53398	0.144193	3.70323	0.00021287	0.0016267
ENSG00000115548.12	1656.29	1.32395	0.357539	3.70296	0.000213098	0.0016278
ENSG00000125952.14	856.214	1.31584	0.355407	3.70235	0.000213609	0.00163107
ENSG00000213903.4	953.294	1.35684	0.366515	3.70201	0.000213897	0.00163199
ENSG00000137776.12	1469	1.11975	0.302602	3.7004	0.00021526	0.00163918
ENSG00000175826.7	516.409	0.943283	0.254912	3.70042	0.000215242	0.00163918
ENSG00000053524.7	32.3606	1.78989	0.483791	3.69972	0.000215837	0.0016423
ENSG00000125508.3	12.5026	3.19914	0.864999	3.69843	0.000216934	0.00164821
ENSG00000186364.7	32.4306	1.57776	0.426605	3.69841	0.000216952	0.00164821
ENSG00000165417.7	1106.42	1.48286	0.400958	3.69829	0.000217054	0.00164834
ENSG00000203930.6	24.7695	2.49238	0.674215	3.69671	0.000218413	0.00165802
ENSG00000096063.10	1090.09	0.722757	0.195564	3.69575	0.000219235	0.00166361
ENSG00000147533.12	694.382	0.681486	0.184506	3.69358	0.000221121	0.00167727
ENSG00000121022.9	368.541	0.443814	0.120172	3.69316	0.000221484	0.00167937
ENSG00000141668.5	7.62648	1.92573	0.521815	3.69044	0.00022387	0.00169614
ENSG00000105341.14	190.109	0.529527	0.143569	3.6883	0.000225753	0.00170909
ENSG00000094916.9	3461.72	1.47324	0.399599	3.68679	0.000227101	0.00171863
ENSG00000182307.8	341.482	0.498391	0.135237	3.68532	0.000228417	0.00172724
ENSG00000055208.13	1311.4	1.56021	0.423479	3.68427	0.000229362	0.00173372
ENSG00000164256.5	2.11289	4.43188	1.20296	3.68413	0.000229486	0.00173398
ENSG00000048991.12	491.529	1.74662	0.474353	3.68212	0.000231303	0.00174636
ENSG00000139572.3	6.88132	2.4813	0.674118	3.68082	0.000232486	0.00175258
ENSG00000205846.3	1.73556	3.53768	0.961161	3.68063	0.000232661	0.00175322
ENSG00000069399.8	167.737	1.27384	0.346404	3.67734	0.000235679	0.00177263
ENSG00000196092.8	11.7981	1.99154	0.541828	3.6756	0.000237288	0.00177985
ENSG00000140950.11	215.655	0.55384	0.15069	3.67536	0.000237515	0.00178086
ENSG00000089006.12	627.081	0.783134	0.21312	3.67461	0.000238215	0.00178473
ENSG00000085999.7	23.0114	1.59632	0.434527	3.67369	0.000239072	0.00179047
ENSG00000120992.13	1113.29	0.852403	0.232053	3.67331	0.000239424	0.00179242
ENSG00000118473.17	100.138	1.43832	0.391716	3.67185	0.000240801	0.00180134
ENSG00000049247.9	36.407	3.5495	0.967752	3.66778	0.000244664	0.00182675
ENSG00000185721.7	364.224	0.417742	0.113927	3.66674	0.000245659	0.00183277
ENSG00000164603.7	381.896	1.54981	0.422694	3.66651	0.000245885	0.00183375
ENSG00000115946.3	238.885	0.805029	0.219573	3.66633	0.000246054	0.00183432
ENSG00000183878.11	386.986	3.23182	0.882043	3.66402	0.000248289	0.00184752
ENSG00000100109.12	481.327	0.971469	0.265138	3.66401	0.000248299	0.00184752
ENSG00000089234.11	490.51	1.18573	0.323697	3.66309	0.000249195	0.00185348
ENSG00000118513.14	133.919	1.41964	0.387604	3.66259	0.000249677	0.00185636
ENSG00000141378.13	134.579	1.00016	0.273176	3.66123	0.000251006	0.00186482
ENSG00000164211.8	172.266	1.23808	0.338218	3.66061	0.000251618	0.00186865
ENSG00000173436.9	276.186	0.91214	0.249233	3.65979	0.000252418	0.00187388
ENSG00000167842.11	208.587	1.08887	0.297694	3.65769	0.000254497	0.00188716
ENSG00000172296.8	904.564	1.11167	0.303959	3.6573	0.000254891	0.00188937
ENSG00000135932.6	1702.48	0.824769	0.225541	3.65685	0.000255335	0.00189194
ENSG00000223510.2	4.31514	5.57425	1.52478	3.65578	0.000256403	0.00189913
ENSG00000243649.4	290.725	1.42498	0.390028	3.65354	0.00025865	0.00191432
ENSG00000187741.10	82.8243	1.10541	0.302641	3.65255	0.000259647	0.00192025
ENSG00000107854.5	1805.86	0.99091	0.271359	3.65166	0.000260552	0.00192495
ENSG00000181938.9	86.7492	0.986759	0.270231	3.65154	0.000260677	0.00192495
ENSG00000184895.6	49.4738	9.15231	2.50769	3.6497	0.000262542	0.00193725
ENSG00000140455.12	843.097	0.838766	0.229852	3.64916	0.000263104	0.00194067
ENSG00000130768.10	11.9863	1.39599	0.383024	3.64466	0.000267748	0.00196897
ENSG00000144048.6	446.67	0.82821	0.227254	3.64442	0.000267999	0.00197007
ENSG00000077800.7	6.07257	5.4222	1.48821	3.64344	0.000269019	0.00197608
ENSG00000060339.9	942.021	0.831501	0.228318	3.64185	0.000270684	0.00198532
ENSG00000177669.3	2.31611	3.83185	1.0522	3.64175	0.000270792	0.00198537
ENSG00000137100.11	361.534	0.820588	0.22534	3.64155	0.000270998	0.00198539
ENSG00000170917.9	47.9304	1.55713	0.427612	3.64144	0.000271117	0.00198551
ENSG00000204147.5	108.97	1.16807	0.320843	3.64062	0.000271986	0.00199113
ENSG00000148358.15	1158.2	0.344573	0.094658	3.64019	0.00027244	0.00199371
ENSG00000135387.15	2663.18	0.72465	0.199184	3.63809	0.00027467	0.00200777
ENSG00000188100.8	450.526	1.98694	0.546166	3.63797	0.000274796	0.00200793
ENSG00000116473.10	1137.24	1.86855	0.513826	3.63655	0.000276316	0.00201753
ENSG00000143398.15	618.995	0.62115	0.17083	3.63608	0.000276821	0.00201971
ENSG00000150477.10	2811.04	1.94449	0.53502	3.63442	0.000278602	0.00203118
ENSG00000147394.14	1241.45	1.01446	0.279204	3.63339	0.000279719	0.00203857
ENSG00000134779.10	671.532	0.858228	0.236398	3.63044	0.000282941	0.00206128
ENSG00000143436.6	252.854	0.465898	0.128375	3.62921	0.000284288	0.00206723
ENSG00000118816.5	4940.82	1.53727	0.423908	3.62641	0.000287388	0.00208666
ENSG00000037241.3	102.142	0.7545	0.208098	3.6257	0.000288179	0.00209007
ENSG00000119285.6	1119.64	0.577238	0.159253	3.62466	0.000289345	0.0020962
ENSG00000188001.5	776.09	1.3822	0.381346	3.62454	0.000289481	0.0020964
ENSG00000181827.10	975.15	1.34769	0.371898	3.62381	0.000290298	0.00210154
ENSG00000042781.8	11.2151	2.53285	0.698985	3.62362	0.000290513	0.00210232
ENSG00000233436.3	20.2364	7.53309	2.07967	3.62225	0.00029205	0.00211187
ENSG00000167306.14	1268.6	1.12115	0.30956	3.62174	0.000292628	0.00211527
ENSG00000174951.6	132.322	1.00102	0.276402	3.62161	0.000292776	0.00211555
ENSG00000121766.10	230.333	0.441227	0.121854	3.62095	0.000293525	0.00212018
ENSG00000179057.9	17.8814	2.27182	0.627523	3.62029	0.000294274	0.00212481
ENSG00000224867.2	13.247	2.95163	0.815889	3.61769	0.000297244	0.00214071
ENSG00000165078.7	1.67099	4.01276	1.10947	3.61682	0.00029824	0.00214708
ENSG00000105221.12	1095.36	0.581143	0.160715	3.61599	0.000299205	0.00215245
ENSG00000090061.13	442.992	1.64616	0.455503	3.61394	0.000301579	0.00216633
ENSG00000108666.5	86.6717	0.606579	0.167882	3.61313	0.000302526	0.00217233
ENSG00000099974.7	30.8937	1.85364	0.513062	3.61289	0.000302798	0.00217349
ENSG00000150779.7	249.438	0.958885	0.265562	3.61077	0.000305291	0.00218977
ENSG00000118939.13	308.809	1.03989	0.288069	3.60988	0.000306342	0.00219408
ENSG00000136021.13	996.43	0.731185	0.202576	3.60944	0.000306858	0.00219697
ENSG00000119121.17	98.6719	1.0086	0.279503	3.60854	0.000307922	0.00220378
ENSG00000092377.9	4.37654	3.81341	1.05682	3.60839	0.000308101	0.00220425
ENSG00000155052.14	8.2503	2.40242	0.666117	3.60661	0.000310226	0.00221783
ENSG00000198604.6	1554.19	1.17187	0.324936	3.60646	0.000310401	0.00221827
ENSG00000122882.6	411.165	0.402501	0.111625	3.60584	0.000311141	0.00222193
ENSG00000125462.12	7.08052	5.34491	1.48286	3.60445	0.000312811	0.00223304
ENSG00000107771.11	2004.88	1.22072	0.338765	3.60343	0.000314044	0.0022402
ENSG00000115556.9	43.2234	1.56729	0.435328	3.60025	0.000317908	0.00226553
ENSG00000163803.8	157.6	0.718518	0.199576	3.60022	0.000317942	0.00226553
ENSG00000124466.8	2734.12	1.66473	0.462414	3.60008	0.000318118	0.00226595
ENSG00000256892.1	31.1111	1.70192	0.47278	3.59981	0.000318454	0.00226669
ENSG00000160410.10	234.904	0.500416	0.139012	3.59982	0.000318441	0.00226669
ENSG00000108384.10	103.041	0.9689	0.269267	3.59829	0.000320317	0.00227746
ENSG00000186298.7	1757.24	0.686384	0.190789	3.59761	0.000321154	0.00228258
ENSG00000109689.10	650.827	1.04033	0.289254	3.59659	0.000322414	0.00228904
ENSG00000086205.12	38.6858	1.1802	0.328213	3.59584	0.000323341	0.00229478
ENSG00000166913.8	2922.15	0.46903	0.130468	3.59497	0.000324425	0.00230164
ENSG00000185477.4	308.131	0.856535	0.238526	3.59095	0.000329477	0.00233055
ENSG00000254093.4	102.884	0.544751	0.151803	3.58854	0.000332539	0.00235065
ENSG00000159496.10	15.952	1.88376	0.525127	3.58725	0.000334185	0.00235973
ENSG00000101003.8	120.102	0.71675	0.199949	3.58467	0.000337506	0.00237888
ENSG00000104951.11	19.5573	1.88639	0.526608	3.58214	0.000340788	0.00239941
ENSG00000102753.5	684.243	0.649624	0.181376	3.58165	0.000341427	0.00240304
ENSG00000211879.1	1.8384	3.86541	1.07942	3.581	0.000342286	0.00240676
ENSG00000156928.4	134.989	0.680162	0.189943	3.58088	0.000342434	0.00240676
ENSG00000158220.9	467.129	1.63067	0.455824	3.5774	0.000347022	0.00243452
ENSG00000173166.13	2005.65	1.50425	0.420478	3.57746	0.000346946	0.00243452
ENSG00000164047.3	3.74976	3.9009	1.09067	3.5766	0.000348095	0.00244117
ENSG00000161010.10	577.568	1.75664	0.491354	3.57511	0.000350086	0.00245425
ENSG00000135525.14	726.966	1.02971	0.288063	3.5746	0.000350759	0.00245544
ENSG00000101844.13	138.235	0.536446	0.150064	3.57477	0.000350532	0.00245544
ENSG00000162739.9	35.6554	1.06514	0.298015	3.57412	0.000351413	0.00245913
ENSG00000165006.9	490.101	0.498911	0.139638	3.57288	0.000353072	0.00246897
ENSG00000115488.3	73.5216	2.22562	0.623112	3.57178	0.00035457	0.00247563
ENSG00000084628.5	16.7174	1.71001	0.478761	3.57174	0.00035462	0.00247563
ENSG00000119541.5	1228.15	0.668735	0.187238	3.57157	0.000354847	0.00247606
ENSG00000269804.1	9.57642	3.87013	1.08408	3.56996	0.000357038	0.00248868
ENSG00000163900.6	358.958	0.816774	0.228864	3.56882	0.000358598	0.00249688
ENSG00000113649.7	829.527	0.75721	0.212208	3.56824	0.000359386	0.00250147
ENSG00000171060.6	7.8129	1.85491	0.519953	3.56746	0.000360464	0.00250719
ENSG00000112130.12	255.898	1.04382	0.292793	3.56504	0.000363795	0.00252676
ENSG00000120948.11	1444.2	1.42833	0.400744	3.56419	0.000364984	0.00253321
ENSG00000013306.11	532.032	0.762775	0.214067	3.56325	0.000366291	0.00254048
ENSG00000185479.5	6885.92	3.25874	0.91496	3.56162	0.000368567	0.00255536
ENSG00000006555.6	386.191	1.33849	0.376017	3.55965	0.000371353	0.00257193
ENSG00000101310.10	563.002	0.727202	0.204411	3.55755	0.000374324	0.00259067
ENSG00000130779.15	4635.38	1.2034	0.338307	3.55712	0.000374944	0.00259312
ENSG00000134058.6	279.416	0.643532	0.180972	3.55597	0.00037658	0.00260351
ENSG00000171453.13	195.933	0.737494	0.207431	3.55538	0.000377439	0.00260852
ENSG00000164620.4	38.0439	1.154	0.324797	3.55299	0.00038088	0.00262952
ENSG00000139697.7	1425.21	0.73277	0.206261	3.55264	0.000381379	0.0026311
ENSG00000111981.4	32.1882	1.53457	0.43209	3.55151	0.000383034	0.00264065
ENSG00000258227.2	60.2667	1.18666	0.334285	3.54984	0.000385467	0.00265649
ENSG00000113522.9	1061.67	1.20976	0.340903	3.54869	0.000387149	0.00266619
ENSG00000128654.9	241.003	0.421884	0.11892	3.54764	0.000388695	0.00267423
ENSG00000171316.7	929.443	1.16822	0.329388	3.54665	0.000390162	0.00268126
ENSG00000173542.4	750.699	1.13071	0.318842	3.5463	0.000390678	0.00268387
ENSG00000153563.11	45.6794	1.46702	0.413778	3.54543	0.000391978	0.00269063
ENSG00000111266.4	374.054	0.829018	0.233838	3.54527	0.000392215	0.00269063
ENSG00000146670.5	54.5609	1.11495	0.31457	3.54436	0.000393571	0.00269804
ENSG00000075975.11	399.088	0.51418	0.145117	3.5432	0.000395301	0.0027061
ENSG00000120053.9	244.1	0.947463	0.267482	3.54216	0.000396862	0.00271583
ENSG00000204619.3	380.116	0.625107	0.176594	3.53979	0.000400442	0.00273745
ENSG00000146733.9	128.55	1.03563	0.292621	3.53917	0.000401385	0.00274294
ENSG00000156587.11	445.096	1.14372	0.323209	3.53862	0.00040222	0.00274643
ENSG00000197782.10	346.44	0.542026	0.153177	3.53856	0.000402317	0.00274643
ENSG00000178999.8	37.1065	1.17461	0.332174	3.53614	0.000406012	0.00276778
ENSG00000095587.8	47.8676	1.80891	0.511627	3.53561	0.000406834	0.00277144
ENSG00000094975.9	1009.07	0.778682	0.220439	3.53242	0.000411776	0.00279925
ENSG00000095970.12	6.91249	2.0773	0.588451	3.5301	0.000415395	0.00281894
ENSG00000154814.9	164.835	0.456926	0.129498	3.52844	0.000418017	0.00283377
ENSG00000007968.6	127.73	0.758869	0.215082	3.52827	0.000418282	0.00283459
ENSG00000105193.4	1635.17	1.28306	0.363757	3.52725	0.000419897	0.00284454
ENSG00000147164.7	577.796	0.48037	0.13623	3.52616	0.000421629	0.00285429
ENSG00000214872.4	3.30566	4.81723	1.36638	3.52553	0.000422643	0.00285921
ENSG00000053770.7	455.2	0.548064	0.155486	3.52485	0.000423728	0.00286453
ENSG00000172782.7	98.0828	1.08801	0.308809	3.52326	0.000426272	0.00287874
ENSG00000235711.3	12.499	2.31098	0.655958	3.52307	0.000426579	0.00287981
ENSG00000167207.7	367.802	1.41738	0.402399	3.52232	0.000427788	0.00288598
ENSG00000083799.13	1358.23	0.7439	0.211212	3.52205	0.000428225	0.00288793
ENSG00000056736.5	41.2255	2.48606	0.706194	3.52037	0.000430953	0.00290332
ENSG00000134287.5	1546.68	0.625994	0.177846	3.51987	0.000431758	0.00290673
ENSG00000151665.8	153.867	1.10642	0.314409	3.51906	0.000433081	0.00291464
ENSG00000164346.5	736.019	0.495467	0.140817	3.51852	0.000433963	0.00291856
ENSG00000147402.7	19.0876	1.68688	0.479616	3.51714	0.000436217	0.00293271
ENSG00000211786.3	2.70012	2.62637	0.746761	3.51702	0.000436421	0.00293272
ENSG00000137819.9	157.356	0.958352	0.272519	3.51665	0.000437037	0.00293518
ENSG00000153046.13	561.382	0.39342	0.111973	3.51353	0.000442202	0.00296681
ENSG00000103642.7	256.52	0.665839	0.189521	3.51327	0.000442631	0.00296765
ENSG00000113368.7	211.292	0.892733	0.25417	3.51235	0.00044416	0.00297586
ENSG00000184216.7	839.193	0.810615	0.230935	3.51015	0.000447858	0.00299446
ENSG00000167768.4	104855	2.11703	0.603289	3.50915	0.000449541	0.00300366
ENSG00000138768.10	1764.1	0.714989	0.203849	3.50745	0.000452427	0.00302191
ENSG00000125966.8	34.9076	2.24401	0.639863	3.50701	0.000453169	0.00302409
ENSG00000117399.9	93.8388	1.21301	0.345885	3.50698	0.000453218	0.00302409
ENSG00000102096.9	79.7407	0.703968	0.200791	3.50597	0.000454941	0.00303247
ENSG00000147955.12	367.307	0.533522	0.152243	3.50442	0.000457601	0.00304916
ENSG00000131089.9	602.593	1.58222	0.451661	3.50311	0.000459859	0.00306216
ENSG00000212952.5	69.6231	1.68594	0.481671	3.5002	0.000464912	0.00309471
ENSG00000247077.2	369.491	0.927947	0.265181	3.4993	0.000466487	0.00310202
ENSG00000172840.2	70.4993	0.8232	0.235415	3.49681	0.000470855	0.00312787
ENSG00000165591.6	182.88	1.36122	0.389341	3.4962	0.000471927	0.00313316
ENSG00000205765.4	636.903	1.08514	0.310379	3.49618	0.000471973	0.00313316
ENSG00000268397.1	27.8185	1.44917	0.414542	3.49583	0.000472591	0.00313561
ENSG00000133226.12	1317.07	1.21846	0.348554	3.49576	0.000472714	0.00313561
ENSG00000171490.8	1731.09	1.02291	0.29266	3.49523	0.000473662	0.00314003
ENSG00000244242.1	69.3294	1.43808	0.41147	3.49499	0.000474083	0.00314076
ENSG00000132541.6	81.2872	0.902639	0.258398	3.49321	0.000477248	0.00315959
ENSG00000147138.1	8.7192	1.76638	0.505812	3.49217	0.000479119	0.00316982
ENSG00000172955.13	13.7991	3.75413	1.07593	3.4892	0.000484471	0.00320197
ENSG00000170142.7	587.205	0.530866	0.15219	3.48818	0.000486312	0.00321305
ENSG00000168710.13	1367.88	0.961076	0.275541	3.48796	0.000486729	0.00321472
ENSG00000160716.4	11.8567	1.34246	0.38491	3.48772	0.00048715	0.00321641
ENSG00000169228.9	226.973	0.983013	0.281873	3.48743	0.000487685	0.00321885
ENSG00000198000.7	457.745	1.02686	0.29449	3.48692	0.000488619	0.00322165
ENSG00000089195.10	187.569	0.828953	0.237796	3.48598	0.00049034	0.00322547
ENSG00000036257.8	1270.09	0.584162	0.167701	3.48336	0.00049516	0.0032506
ENSG00000159899.10	284.012	0.987179	0.283527	3.48178	0.000498084	0.0032687
ENSG00000165526.4	222.287	0.555249	0.159544	3.48023	0.000500982	0.0032844
ENSG00000167970.6	8.13681	3.44759	0.990708	3.47993	0.00050155	0.00328702
ENSG00000184860.5	382.813	1.40058	0.402615	3.47871	0.000503831	0.00330003
ENSG00000117262.14	194.711	0.613359	0.176439	3.47631	0.000508355	0.00332604
ENSG00000006007.7	892.087	0.4029	0.115916	3.47579	0.000509342	0.00333026
ENSG00000049245.8	1479.09	0.742434	0.213653	3.47495	0.000510953	0.00333856
ENSG00000128915.7	745.82	1.35669	0.390672	3.47272	0.000515211	0.00336412
ENSG00000103490.13	381.493	1.34643	0.387742	3.47249	0.000515652	0.00336588
ENSG00000187862.7	2.05386	3.45989	0.996651	3.47152	0.00051753	0.00337487
ENSG00000168904.10	181.165	0.481809	0.1388	3.47125	0.000518036	0.00337692
ENSG00000082213.13	379.784	1.00282	0.289013	3.46982	0.000520806	0.00339045
ENSG00000152455.11	121.474	0.787717	0.227246	3.46636	0.000527562	0.00342757
ENSG00000163331.6	495.144	1.38184	0.398697	3.46589	0.000528484	0.00343242
ENSG00000178295.10	270.409	0.805533	0.232447	3.46545	0.00052934	0.00343683
ENSG00000134109.6	1067.91	0.640808	0.184948	3.46481	0.000530614	0.00344396
ENSG00000155287.6	197.567	0.582354	0.168214	3.46199	0.000536198	0.00347789
ENSG00000164406.7	23.7098	2.01619	0.582436	3.46165	0.000536878	0.00347999
ENSG00000184182.14	333.554	1.02749	0.296852	3.4613	0.000537577	0.00348336
ENSG00000169062.10	416.328	0.900998	0.260318	3.46115	0.00053788	0.00348417
ENSG00000188581.8	38.4392	4.25626	1.23026	3.45965	0.000540868	0.00350004
ENSG00000198689.5	447.839	0.774779	0.223965	3.45938	0.000541423	0.00350058
ENSG00000155111.10	593.843	1.52626	0.441238	3.45903	0.000542124	0.0035012
ENSG00000156697.8	205.979	0.548958	0.1587	3.45909	0.000542005	0.0035012
ENSG00000143476.13	113.204	0.927784	0.268433	3.4563	0.000547642	0.00353216
ENSG00000156050.4	151.164	1.65771	0.479906	3.45423	0.000551869	0.00355825
ENSG00000143977.9	186.35	0.760182	0.220122	3.45345	0.000553456	0.0035673
ENSG00000102921.3	1238.74	0.837001	0.242407	3.45288	0.000554636	0.00357373
ENSG00000104671.3	317.358	0.448682	0.129948	3.45279	0.000554822	0.00357375
ENSG00000093009.5	36.597	0.995421	0.288352	3.4521	0.000556239	0.00358051
ENSG00000183813.6	86.8484	1.03028	0.298466	3.45191	0.000556637	0.00358127
ENSG00000108055.9	1204.93	0.980812	0.28414	3.45187	0.000556723	0.00358127
ENSG00000107960.6	170.602	0.522352	0.151399	3.45018	0.000560215	0.00359899
ENSG00000174327.6	21.2884	1.80487	0.523222	3.44952	0.000561576	0.00360454
ENSG00000168078.5	49.7156	1.08046	0.313468	3.44681	0.000567244	0.0036363
ENSG00000144161.8	237.235	0.957926	0.27792	3.44677	0.000567328	0.0036363
ENSG00000023041.7	315.663	0.758112	0.219982	3.44625	0.000568425	0.00363975
ENSG00000134248.9	257.064	0.871655	0.253117	3.44368	0.000573856	0.0036661
ENSG00000165704.10	79.52	0.856496	0.248713	3.44371	0.000573797	0.0036661
ENSG00000262180.1	25.1653	2.29243	0.665997	3.4421	0.000577209	0.00368391
ENSG00000104221.8	121.051	0.518233	0.150589	3.44138	0.000578746	0.00369251
ENSG00000131779.6	225.013	0.877458	0.255074	3.44001	0.00058169	0.00370887
ENSG00000196227.6	217.555	0.551999	0.160475	3.43977	0.000582199	0.0037109
ENSG00000218537.1	23.204	2.22034	0.6457	3.43865	0.000584617	0.0037251
ENSG00000136449.9	46.1051	1.11085	0.323091	3.43819	0.000585627	0.00373031
ENSG00000163053.6	260.875	0.829956	0.241412	3.43792	0.000586208	0.00373279
ENSG00000011198.3	625.855	0.772482	0.224772	3.43674	0.000588752	0.00374655
ENSG00000130226.12	57.5618	1.32334	0.38522	3.43528	0.000591941	0.00376562
ENSG00000187801.10	23.264	0.980723	0.285563	3.43435	0.00059397	0.00377729
ENSG00000169607.8	74.8215	0.932892	0.271689	3.43367	0.000595466	0.00378557
ENSG00000105879.7	532.763	1.40485	0.410114	3.42552	0.000613625	0.00389088
ENSG00000256269.2	37.8815	0.838575	0.244882	3.4244	0.000616148	0.00390434
ENSG00000043462.7	232.665	1.16625	0.34059	3.42422	0.000616578	0.00390453
ENSG00000132953.12	912.069	0.593998	0.17347	3.42422	0.000616569	0.00390453
ENSG00000141034.5	398.855	0.944196	0.27594	3.42174	0.00062221	0.00393764
ENSG00000060558.3	558.849	1.38438	0.404859	3.4194	0.000627586	0.0039678
ENSG00000124467.14	2.20418	3.77403	1.10421	3.41785	0.00063119	0.00398671
ENSG00000122140.6	168.048	0.705764	0.206537	3.41714	0.000632831	0.00399578
ENSG00000081721.7	143.668	0.486341	0.142391	3.41552	0.000636598	0.00401567
ENSG00000112812.11	37.0439	2.19734	0.643547	3.41442	0.00063917	0.00403059
ENSG00000180917.12	388.036	0.772224	0.226286	3.4126	0.000643458	0.00405406
ENSG00000065600.8	66.2048	0.816986	0.23946	3.41179	0.000645378	0.00406318
ENSG00000160753.11	235.806	0.513196	0.150515	3.40959	0.000650609	0.00409314
ENSG00000112029.5	78.6854	0.704405	0.206687	3.40808	0.000654212	0.00411216
ENSG00000156990.10	146.349	0.647237	0.189947	3.40747	0.000655689	0.00412012
ENSG00000187094.7	2.57219	2.96014	0.869543	3.40425	0.00066346	0.00416225
ENSG00000186960.6	43.3917	1.75644	0.515974	3.40413	0.000663753	0.00416275
ENSG00000173473.6	1714.08	1.03245	0.303407	3.40287	0.000666824	0.00417932
ENSG00000196126.6	2639.62	1.07809	0.316862	3.4024	0.000667963	0.00418512
ENSG00000153561.8	2129.66	0.82126	0.241383	3.4023	0.000668202	0.00418527
ENSG00000131174.4	555.633	0.703786	0.206866	3.40214	0.000668603	0.00418643
ENSG00000117174.6	571.32	1.35835	0.399642	3.39893	0.000676509	0.00423051
ENSG00000213619.5	290.14	0.603783	0.177704	3.39769	0.000679582	0.00424837
ENSG00000163923.5	50.6449	0.653115	0.192234	3.3975	0.000680045	0.0042499
ENSG00000174405.9	203.192	0.668187	0.19671	3.39681	0.000681768	0.0042593
ENSG00000197548.8	425.278	0.555966	0.163678	3.39672	0.000681998	0.00425938
ENSG00000156097.8	3.96925	2.95975	0.871523	3.39606	0.000683621	0.00426679
ENSG00000163029.11	610.11	0.783477	0.230874	3.39353	0.000689975	0.00430231
ENSG00000168461.8	1171.48	0.915624	0.269898	3.39248	0.000692621	0.00431605
ENSG00000117713.13	1616.67	1.51101	0.445491	3.39177	0.000694415	0.00432585
ENSG00000244462.3	1086.33	0.816725	0.240836	3.3912	0.000695872	0.00433355
ENSG00000255439.2	36.6824	1.91118	0.563633	3.39083	0.000696811	0.00433801
ENSG00000172817.3	371.328	0.684393	0.202004	3.38803	0.000703976	0.00437007
ENSG00000188582.4	3.67873	4.63849	1.36952	3.38694	0.000706757	0.00438454
ENSG00000105993.10	1596.07	0.840513	0.248174	3.38679	0.000707167	0.00438569
ENSG00000168291.8	534.805	0.683999	0.202006	3.38603	0.000709108	0.00439494
ENSG00000079387.9	434.631	1.09657	0.323938	3.38512	0.000711483	0.00440546
ENSG00000136715.13	353.441	1.10481	0.326388	3.38495	0.000711903	0.00440666
ENSG00000091409.10	3367.06	0.868082	0.256522	3.38405	0.000714249	0.00441838
ENSG00000133962.3	26.7764	1.20805	0.357009	3.38381	0.000714873	0.00442084
ENSG00000109919.5	655.997	0.783126	0.231502	3.3828	0.000717499	0.00443568
ENSG00000107951.8	539.357	0.864402	0.25554	3.38264	0.000717914	0.00443684
ENSG00000254999.2	738.858	0.467491	0.138211	3.38245	0.000718414	0.00443852
ENSG00000100281.9	329.649	1.03325	0.305492	3.38226	0.000718911	0.00444018
ENSG00000168314.13	41.4577	2.0837	0.61635	3.38071	0.000722998	0.00445837
ENSG00000049249.4	21.8994	1.04315	0.308657	3.37966	0.000725764	0.00447397
ENSG00000040341.13	586.313	0.763641	0.225958	3.37957	0.000725985	0.00447397
ENSG00000164163.6	1182.51	0.733043	0.216913	3.37944	0.000726341	0.00447474
ENSG00000116260.12	1360.47	0.759851	0.224984	3.37735	0.000731872	0.00450314
ENSG00000244025.2	9.32821	4.62683	1.37007	3.37708	0.000732586	0.00450611
ENSG00000177150.8	212.587	0.91722	0.271904	3.37332	0.000742677	0.00456099
ENSG00000185480.7	60.4965	0.761028	0.22562	3.37305	0.000743399	0.00456399
ENSG00000155438.7	314.288	0.798819	0.236878	3.37228	0.000745476	0.0045753
ENSG00000197454.1	2.2647	4.18281	1.24062	3.37154	0.000747495	0.00458481
ENSG00000180182.6	950.388	1.13208	0.335838	3.3709	0.000749239	0.00459406
ENSG00000151846.7	3.61237	2.71447	0.805484	3.36999	0.000751715	0.00460779
ENSG00000135213.8	559.439	1.31637	0.39076	3.36875	0.000755094	0.0046256
ENSG00000089012.10	6.43079	1.91868	0.569766	3.36749	0.000758546	0.00464238
ENSG00000104626.10	244.961	0.573497	0.170356	3.36647	0.000761373	0.00465822
ENSG00000174720.11	507.093	0.831912	0.247228	3.36495	0.000765563	0.00468238
ENSG00000146938.10	67.7586	0.759301	0.225689	3.36437	0.000767193	0.00468845
ENSG00000172315.5	320.712	0.661114	0.196507	3.36434	0.000767275	0.00468845
ENSG00000213853.5	4432.53	0.986512	0.293489	3.36133	0.000775692	0.00473247
ENSG00000101464.6	159.458	0.707608	0.210549	3.36078	0.000777235	0.00473892
ENSG00000188672.12	10.1673	2.18447	0.65008	3.36031	0.000778543	0.00474393
ENSG00000143569.14	1173.21	0.783035	0.233056	3.35985	0.000779838	0.00474886
ENSG00000101773.12	670.703	0.992006	0.295383	3.35837	0.000784035	0.00477144
ENSG00000109787.8	3431.68	1.00115	0.298187	3.35745	0.000786654	0.00478518
ENSG00000119328.7	166.194	0.676916	0.201619	3.3574	0.000786783	0.00478518
ENSG00000104164.6	3246.13	1.51272	0.450733	3.35614	0.000790371	0.00480252
ENSG00000038219.8	2281.29	1.36147	0.405905	3.35415	0.000796082	0.00483571
ENSG00000103061.7	277.105	1.05361	0.314215	3.35316	0.000798954	0.00485013
ENSG00000111012.5	15.1335	1.44524	0.43107	3.35268	0.000800345	0.00485405
ENSG00000130649.5	110.767	1.41903	0.423278	3.35249	0.000800876	0.00485576
ENSG00000152422.11	79.501	0.764173	0.227958	3.35225	0.000801573	0.00485848
ENSG00000071051.9	546.511	0.405725	0.121052	3.35165	0.000803302	0.00486594
ENSG00000175832.8	50.9368	1.22306	0.364922	3.35155	0.000803595	0.0048662
ENSG00000158714.6	99.1937	1.31682	0.393037	3.35036	0.000807077	0.00488426
ENSG00000213965.3	242.987	0.505146	0.150782	3.35017	0.000807615	0.004886
ENSG00000240386.2	626.083	1.84424	0.550601	3.3495	0.000809583	0.00489588
ENSG00000110395.4	949.014	0.988743	0.295214	3.34924	0.000810323	0.00489782
ENSG00000140043.7	124.718	0.964703	0.288148	3.34794	0.000814132	0.00491628
ENSG00000173391.4	19.0398	1.42013	0.424308	3.34694	0.000817079	0.00493102
ENSG00000221837.4	3.16248	5.1272	1.53254	3.34555	0.000821194	0.00494874
ENSG00000198723.6	16.7175	2.0927	0.625497	3.34565	0.00082089	0.00494874
ENSG00000112394.12	1339.31	1.67007	0.499185	3.3456	0.000821056	0.00494874
ENSG00000204869.4	38.9519	2.01485	0.602326	3.34512	0.000822471	0.00495438
ENSG00000184224.3	280.868	1.40651	0.420579	3.34423	0.000825116	0.00496418
ENSG00000027869.7	13.4384	1.53939	0.460383	3.34372	0.000826642	0.00497182
ENSG00000025708.8	1074.42	2.17306	0.649922	3.34357	0.00082708	0.00497293
ENSG00000156253.2	203.93	0.938252	0.280674	3.34285	0.000829216	0.0049827
ENSG00000134243.7	1332.93	0.703442	0.210563	3.34077	0.000835456	0.0050094
ENSG00000008282.3	1116.58	0.492718	0.147506	3.34033	0.000836781	0.0050158
ENSG00000071994.6	407.849	0.541496	0.162131	3.33987	0.000838187	0.00502269
ENSG00000173451.2	106.236	1.12017	0.335472	3.33909	0.000840545	0.00503527
ENSG00000116171.12	1373.89	0.704095	0.210888	3.33871	0.000841686	0.0050389
ENSG00000165935.5	5.29532	1.6531	0.495339	3.33732	0.000845897	0.00506112
ENSG00000102241.7	808.619	0.668537	0.2004	3.33602	0.000849866	0.00508029
ENSG00000021776.6	885.164	0.403	0.120807	3.33589	0.00085027	0.00508029
ENSG00000187607.11	245.438	0.852409	0.255538	3.33575	0.0008507	0.00508051
ENSG00000215277.4	4.96376	4.78007	1.43303	3.33563	0.000851052	0.00508106
ENSG00000179715.8	29.1502	1.30296	0.390742	3.33457	0.000854304	0.00509736
ENSG00000186184.11	720.465	0.622864	0.186798	3.33442	0.000854784	0.00509866
ENSG00000187951.6	33.4893	1.09114	0.327377	3.33298	0.000859211	0.00512038
ENSG00000184507.11	3.66535	4.31598	1.29588	3.33054	0.000866776	0.00515601
ENSG00000171657.5	57.5195	1.64252	0.493446	3.32867	0.000872626	0.00518764
ENSG00000137216.14	528.032	0.94903	0.285179	3.32784	0.000875229	0.00520153
ENSG00000197106.6	118.75	1.33531	0.401279	3.32764	0.000875842	0.0052036
ENSG00000158195.6	2821.23	1.22942	0.369586	3.32647	0.000879521	0.00522069
ENSG00000114374.8	186.783	4.14226	1.24533	3.32623	0.000880286	0.00522363
ENSG00000133773.7	266.13	0.942047	0.283263	3.3257	0.000881975	0.00523207
ENSG00000178397.8	248.2	1.03575	0.311454	3.32553	0.000882519	0.0052337
ENSG00000105854.8	470.395	0.754562	0.226922	3.3252	0.000883546	0.0052382
ENSG00000054356.9	5.08861	4.07284	1.22516	3.32434	0.000886294	0.00524971
ENSG00000198015.8	464.06	0.620853	0.186794	3.32373	0.000888207	0.00525945
ENSG00000091137.7	52.8082	1.47618	0.444289	3.32257	0.000891924	0.00527986
ENSG00000186451.1	7.13084	2.87375	0.865064	3.32201	0.000893727	0.00528732
ENSG00000175426.6	13.4744	2.59479	0.781158	3.32172	0.000894636	0.00528949
ENSG00000189334.4	2186.34	1.51465	0.455998	3.32163	0.000894938	0.00528968
ENSG00000104321.6	7.77908	2.77557	0.835726	3.32114	0.000896498	0.00529729
ENSG00000133393.8	616.32	1.34646	0.405473	3.32071	0.000897874	0.00530382
ENSG00000163519.9	23.6164	1.14617	0.345206	3.32024	0.000899392	0.00531118
ENSG00000134242.11	66.6445	0.689514	0.207686	3.31997	0.000900256	0.00531467
ENSG00000121579.8	1564.18	0.643612	0.193935	3.31871	0.000904353	0.00533724
ENSG00000139269.2	10.0959	2.40065	0.723586	3.31771	0.000907582	0.00535144
ENSG00000171385.5	700.682	1.02268	0.308247	3.31774	0.000907486	0.00535144
ENSG00000184432.5	1564.91	0.574894	0.173286	3.31761	0.000907924	0.00535184
ENSG00000128422.11	8624.06	2.31618	0.698179	3.31745	0.000908426	0.00535219
ENSG00000167286.5	25.5068	1.55134	0.467635	3.31742	0.000908531	0.00535219
ENSG00000156171.10	300.405	0.731211	0.220502	3.31612	0.000912778	0.00537073
ENSG00000162989.3	36.77	2.49296	0.752031	3.31496	0.000916548	0.00538803
ENSG00000137078.4	13.1706	1.46166	0.441027	3.31423	0.00091897	0.00540064
ENSG00000163817.11	83.1036	1.54929	0.46755	3.31364	0.000920908	0.00540878
ENSG00000164556.7	4.99703	3.69328	1.1148	3.31296	0.000923149	0.00542031
ENSG00000132664.7	146.374	0.548771	0.165834	3.30916	0.000935779	0.00548951
ENSG00000143158.6	375.777	0.684115	0.206768	3.30861	0.000937617	0.00549864
ENSG00000111348.4	1001.84	0.920976	0.278401	3.30809	0.000939338	0.00550607
ENSG00000107742.8	130.237	1.0562	0.319365	3.30719	0.000942379	0.00552159
ENSG00000164104.7	466.519	0.35201	0.10646	3.30649	0.000944716	0.0055303
ENSG00000106686.12	113.666	0.804516	0.243379	3.30562	0.000947671	0.00554131
ENSG00000124214.15	1294.28	0.714459	0.216239	3.30402	0.000953079	0.00556924
ENSG00000173726.6	2101.66	0.371605	0.112478	3.30381	0.0009538	0.00557178
ENSG00000179933.4	386.722	0.641938	0.194565	3.29934	0.00096911	0.00564938
ENSG00000124209.3	1451.07	0.761329	0.230758	3.29925	0.000969422	0.00564951
ENSG00000196542.4	718.866	1.40656	0.426439	3.29838	0.000972428	0.00566534
ENSG00000171824.9	724.764	0.498699	0.151248	3.29724	0.000976412	0.00568515
ENSG00000076864.15	47.8635	1.02484	0.310908	3.29627	0.00097978	0.00570306
ENSG00000010219.9	98.7461	0.610506	0.185272	3.29519	0.000983541	0.00572185
ENSG00000243710.3	11.4962	1.99464	0.605521	3.29409	0.000987404	0.00573991
ENSG00000179833.4	1001.68	1.10857	0.336561	3.29381	0.000988397	0.00574294
ENSG00000116957.8	163.507	0.924201	0.280631	3.2933	0.000990191	0.00574994
ENSG00000184110.10	2563.06	0.55621	0.168915	3.29283	0.00099184	0.0057561
ENSG00000170848.11	10.4592	2.95403	0.897341	3.29198	0.00099485	0.00576841
ENSG00000196400.3	24.5295	1.86879	0.567679	3.29199	0.000994828	0.00576841
ENSG00000272869.1	20.6956	2.20225	0.66903	3.29171	0.000995806	0.00577225
ENSG00000184575.7	1206.09	0.479884	0.145801	3.29136	0.000997038	0.00577767
ENSG00000268301.1	3.2349	5.14326	1.56344	3.2897	0.00100294	0.00580842
ENSG00000196678.9	170.822	0.500653	0.152199	3.28947	0.00100375	0.00581141
ENSG00000155827.7	707.789	0.666628	0.202674	3.28916	0.00100487	0.00581613
ENSG00000147434.4	3.16505	3.06588	0.932222	3.28878	0.00100621	0.00582219
ENSG00000215183.4	6.02373	2.72091	0.827406	3.28848	0.0010073	0.00582501
ENSG00000181541.4	8.16823	3.24791	0.987818	3.28796	0.00100915	0.00583054
ENSG00000134709.6	602.844	1.28336	0.390307	3.28807	0.00100878	0.00583054
ENSG00000186474.11	3.95255	2.71566	0.826067	3.28745	0.00101099	0.00583947
ENSG00000198586.9	998.394	1.27323	0.387347	3.28705	0.00101241	0.00584593
ENSG00000000003.10	284.424	0.658938	0.200484	3.28674	0.00101356	0.00585083
ENSG00000173894.6	72.8433	1.08579	0.33046	3.28569	0.00101732	0.00586733
ENSG00000134283.13	603.377	0.768374	0.23387	3.28548	0.00101811	0.005869
ENSG00000203943.4	17.9516	1.76302	0.537096	3.2825	0.00102892	0.00592722
ENSG00000165985.8	10.7855	3.97344	1.21077	3.28174	0.00103169	0.00593737
ENSG00000188269.4	3.76433	2.55204	0.777669	3.28166	0.00103198	0.00593737
ENSG00000114346.9	325.954	0.713918	0.217546	3.28168	0.00103189	0.00593737
ENSG00000149269.5	400.787	0.665607	0.202835	3.28152	0.00103251	0.00593737
ENSG00000101811.9	112.197	0.525939	0.160292	3.28113	0.00103393	0.0059438
ENSG00000166183.11	60.7359	1.76299	0.537368	3.28079	0.00103517	0.00594917
ENSG00000038002.4	266.841	0.692268	0.211119	3.27905	0.00104159	0.0059843
ENSG00000115207.9	638.388	0.730401	0.222824	3.27793	0.00104572	0.00600448
ENSG00000175792.7	221.317	0.643093	0.196197	3.27779	0.00104624	0.00600573
ENSG00000135845.5	321.906	0.510293	0.155709	3.27722	0.00104834	0.00601423
ENSG00000231925.7	1629.02	0.669654	0.204381	3.27649	0.00105105	0.00602801
ENSG00000114942.9	3339.05	0.613076	0.187139	3.27605	0.00105269	0.00603563
ENSG00000197498.8	271.464	0.878249	0.268278	3.27365	0.00106167	0.00608224
ENSG00000137265.10	205.929	0.621091	0.189746	3.27327	0.00106311	0.00608822
ENSG00000180773.10	248.635	0.561764	0.171642	3.27288	0.00106459	0.00609494
ENSG00000127328.17	329.564	0.963778	0.294567	3.27184	0.00106849	0.0061101
ENSG00000167112.7	188.087	0.601876	0.184001	3.27105	0.00107149	0.00612365
ENSG00000066926.6	271.514	0.600337	0.18361	3.26962	0.0010769	0.00615279
ENSG00000050393.7	867.047	0.803773	0.245974	3.26771	0.0010842	0.00618725
ENSG00000127947.11	1399.82	1.33464	0.408446	3.26761	0.00108458	0.0061876
ENSG00000118094.7	10.8986	3.59503	1.10042	3.26697	0.00108705	0.0061999
ENSG00000167182.11	151.997	1.38293	0.423353	3.26661	0.00108843	0.00620224
ENSG00000060762.14	281.798	0.498657	0.152651	3.26666	0.00108825	0.00620224
ENSG00000229164.5	154.499	1.06181	0.325339	3.2637	0.00109967	0.00625355
ENSG00000120211.4	13.0441	2.13614	0.654542	3.26357	0.00110019	0.00625468
ENSG00000143401.10	684.174	0.97847	0.299831	3.2634	0.00110082	0.00625649
ENSG00000182645.5	3.47968	4.54493	1.3934	3.26176	0.00110724	0.00629114
ENSG00000181991.11	154.047	0.836115	0.256454	3.2603	0.00111296	0.0063207
ENSG00000101557.10	677.777	0.770835	0.236556	3.25857	0.00111975	0.00635481
ENSG00000141084.6	362.504	0.648426	0.199037	3.25781	0.00112275	0.00636998
ENSG00000102245.3	19.837	1.5684	0.481442	3.25772	0.00112312	0.00637021
ENSG00000109163.6	1.62405	4.46716	1.37136	3.25746	0.00112413	0.00637407
ENSG00000204574.8	759.316	0.840718	0.258205	3.25602	0.00112988	0.00640296
ENSG00000152332.11	1479.74	0.632524	0.194414	3.25349	0.00113998	0.00645273
ENSG00000232941.1	38.8863	4.07332	1.25322	3.25029	0.00115286	0.00651997
ENSG00000183486.8	287.496	1.17731	0.36223	3.25018	0.00115331	0.0065206
[truncated: 1,333 more rows]

## Sheet: Fig2
ensembl_gene_id_version	baseMean	log2FoldChange	lfcSE	stat	pvalue	padj
ENSG00000188694.4	9.56469	-33.8258	4.89658	-6.90805	4.91376e-12	6.83958e-09
ENSG00000197683.3	14.1492	-33.2756	5.11383	-6.50698	7.66767e-11	6.60697e-08
ENSG00000196228.2	5.38001	-30.993	5.11381	-6.06066	1.35568e-09	8.45895e-07
ENSG00000135226.12	8.83798	-28.0302	5.11364	-5.48146	4.21823e-08	1.45316e-05
ENSG00000270472.1	17.2587	-18.8863	1.71938	-10.9844	4.54395e-28	2.05557e-24
ENSG00000244437.1	547.557	-17.2799	1.49785	-11.5364	8.64199e-31	7.81884e-27
ENSG00000211905.1	16.2299	-17.0317	1.73226	-9.83208	8.19059e-23	2.47014e-19
ENSG00000271130.1	12.5453	-15.1135	2.26953	-6.6593	2.75142e-11	2.76595e-08
ENSG00000211951.2	35.4994	-14.3425	1.78298	-8.0441	8.68799e-16	1.74677e-12
ENSG00000213759.4	13.03	-8.55578	2.40103	-3.56337	0.00036612	0.00912264
ENSG00000181617.5	16.3811	-6.20046	1.52953	-4.05383	5.03862e-05	0.0025808
ENSG00000161055.3	4.20754	-5.65487	1.39691	-4.04811	5.16323e-05	0.00258805
ENSG00000184811.3	7.41961	-5.07573	1.35829	-3.73686	0.000186334	0.00587159
ENSG00000131355.10	11.124	-5.02194	1.07151	-4.68679	2.77521e-06	0.000353258
ENSG00000170523.3	3.51057	-4.75431	1.50869	-3.15129	0.00162551	0.0223101
ENSG00000105352.6	17.3463	-4.74468	0.937351	-5.0618	4.15321e-07	8.16873e-05
ENSG00000166670.5	259.119	-4.67829	1.40791	-3.32286	0.000891	0.0156531
ENSG00000244255.1	12.8467	-4.60822	1.6666	-2.76503	0.00569171	0.0459989
ENSG00000135447.12	14.7354	-4.56258	0.908332	-5.02303	5.08627e-07	9.58708e-05
ENSG00000170442.7	8.84399	-4.55891	0.806245	-5.65449	1.56309e-08	6.4282e-06
ENSG00000229453.1	3.14123	-4.48802	1.49846	-2.99509	0.0027436	0.0300699
ENSG00000005381.6	5.03214	-4.45375	0.961517	-4.632	3.62148e-06	0.000425523
ENSG00000134548.5	2.76585	-4.42854	1.21866	-3.63395	0.000279113	0.00768741
ENSG00000170323.4	187.539	-4.40568	0.667657	-6.59873	4.14699e-11	3.94947e-08
ENSG00000141433.8	22.3549	-4.3272	1.00134	-4.32141	1.55034e-05	0.00116404
ENSG00000221852.4	3.57343	-4.30218	1.31515	-3.27124	0.00107078	0.0174713
ENSG00000171819.4	16.2757	-4.23604	0.867011	-4.88579	1.03013e-06	0.000164244
ENSG00000161634.7	5858.92	-4.19072	1.40706	-2.97835	0.00289809	0.0312056
ENSG00000112303.9	80.8168	-4.18204	0.784953	-5.32776	9.94305e-08	2.9495e-05
ENSG00000161574.11	5.17423	-4.17535	1.29376	-3.22728	0.00124972	0.0188447
ENSG00000124935.3	206.99	-4.17104	1.22684	-3.39983	0.000674266	0.0132618
ENSG00000163736.3	59.9217	-4.11532	1.34028	-3.0705	0.00213702	0.0260265
ENSG00000148677.6	1.49759	-4.03064	1.29279	-3.11778	0.0018222	0.0236703
ENSG00000257743.4	1.49664	-4.00035	1.25448	-3.18885	0.00142838	0.0203998
ENSG00000163737.3	1.40822	-3.99152	1.35165	-2.95307	0.00314634	0.0326826
ENSG00000243290.1	233.747	-3.96843	1.37315	-2.89003	0.0038521	0.0366256
ENSG00000206047.2	4.74481	-3.82145	1.27692	-2.99271	0.00276515	0.0302146
ENSG00000172551.6	1587.36	-3.78344	0.650471	-5.81646	6.01075e-09	2.71911e-06
ENSG00000174576.4	1.66884	-3.77908	1.14987	-3.28654	0.00101427	0.0168966
ENSG00000180440.3	2.3616	-3.72121	1.18344	-3.14441	0.00166424	0.0226255
ENSG00000124939.4	8.54039	-3.67408	0.892913	-4.11471	3.87665e-05	0.00217851
ENSG00000123689.5	342.099	-3.65745	0.845359	-4.32651	1.51493e-05	0.00114697
ENSG00000166527.3	19.6953	-3.64224	1.14616	-3.17777	0.00148415	0.0209319
ENSG00000135480.10	293.979	-3.63304	0.776753	-4.67721	2.90805e-06	0.000360419
ENSG00000129514.4	11.066	-3.59571	0.92803	-3.87456	0.000106816	0.0040436
ENSG00000156689.2	25.0711	-3.56174	0.573664	-6.20876	5.34052e-10	3.86547e-07
ENSG00000166819.7	67.9027	-3.50877	0.498111	-7.04416	1.86579e-12	2.81346e-09
ENSG00000007062.7	34.511	-3.48551	0.664988	-5.24146	1.59313e-07	4.36784e-05
ENSG00000104974.6	15.4198	-3.46728	0.892788	-3.88366	0.000102897	0.00398697
ENSG00000039537.9	3.42807	-3.41197	0.901396	-3.7852	0.000153583	0.00522768
ENSG00000138207.8	15.1234	-3.32994	0.749204	-4.44464	8.80391e-06	0.000812789
ENSG00000100867.10	52.4944	-3.32733	0.751236	-4.42914	9.46109e-06	0.000847517
ENSG00000197262.8	26.1942	-3.30056	1.14613	-2.87976	0.00397983	0.0372459
ENSG00000174776.6	1.79982	-3.28457	1.12881	-2.90976	0.00361706	0.0353025
ENSG00000119508.13	86.1413	-3.26988	0.551029	-5.93413	2.954e-09	1.63917e-06
ENSG00000171102.10	8.48398	-3.26531	1.01584	-3.2144	0.00130715	0.0193085
ENSG00000196091.8	30.7117	-3.25638	0.990001	-3.28926	0.0010045	0.0168144
ENSG00000101446.7	2.26747	-3.2493	0.868424	-3.7416	0.000182852	0.0058665
ENSG00000130037.3	2.38758	-3.23478	0.982494	-3.29241	0.000993312	0.0166783
ENSG00000166523.3	183.036	-3.23162	0.660071	-4.89588	9.7869e-07	0.000160164
ENSG00000124664.6	20.3644	-3.22712	0.731743	-4.41018	1.03283e-05	0.000920645
ENSG00000111341.5	1294.55	-3.18323	0.518546	-6.13877	8.31629e-10	5.57345e-07
ENSG00000134873.5	96.049	-3.17652	0.814569	-3.89964	9.63366e-05	0.00388243
ENSG00000204128.5	16.1873	-3.15183	0.86762	-3.63273	0.000280441	0.00771212
ENSG00000182591.4	5.07676	-3.13194	0.994696	-3.14864	0.00164031	0.0224519
ENSG00000111262.4	1.98615	-3.12291	0.961497	-3.24796	0.00116234	0.0181978
ENSG00000174697.4	11.9378	-3.11492	0.631957	-4.929	8.26509e-07	0.000141091
ENSG00000182585.5	293.932	-3.11056	0.714957	-4.3507	1.35707e-05	0.00107274
ENSG00000138083.3	1.18473	-3.10195	1.11558	-2.78057	0.00542631	0.0448341
ENSG00000185940.9	11.8084	-3.09361	0.942122	-3.28366	0.00102467	0.0169328
ENSG00000181092.5	50.6685	-3.09361	0.450531	-6.86659	6.57548e-12	8.49881e-09
ENSG00000163221.7	644.015	-3.07993	0.778469	-3.95639	7.60911e-05	0.00334191
ENSG00000177300.5	11.9755	-3.07698	0.835407	-3.68322	0.00023031	0.00666793
ENSG00000186510.7	6.55828	-3.07403	0.912894	-3.36734	0.000758963	0.0142315
ENSG00000186393.5	17.0572	-3.06692	1.05083	-2.91857	0.00351637	0.0347724
ENSG00000127472.6	7.41912	-3.06524	0.939582	-3.26234	0.00110497	0.0177007
ENSG00000184012.7	32.5955	-3.06482	0.787951	-3.8896	0.000100408	0.00393822
ENSG00000096006.7	92.8395	-3.05899	0.830001	-3.68552	0.000228234	0.00662147
ENSG00000184908.13	1.41275	-3.03824	1.03188	-2.94436	0.00323623	0.0332914
ENSG00000167779.3	133.781	-3.00417	0.493059	-6.09291	1.10877e-09	7.16542e-07
ENSG00000119535.13	821.625	-2.97853	0.665552	-4.47528	7.63108e-06	0.000730606
ENSG00000116299.12	65.7491	-2.95094	0.503079	-5.86576	4.47091e-09	2.12898e-06
ENSG00000107984.5	5.68606	-2.94026	0.796926	-3.6895	0.000224697	0.0065791
ENSG00000110195.7	5.99188	-2.93136	0.70825	-4.13887	3.49017e-05	0.00203069
ENSG00000187957.7	76.8129	-2.9286	0.525635	-5.57155	2.52488e-08	9.32404e-06
ENSG00000162494.5	4.26145	-2.91252	0.654072	-4.45291	8.47142e-06	0.000790156
ENSG00000205106.2	3.13777	-2.88743	0.856345	-3.3718	0.000746787	0.0141647
ENSG00000161798.6	246.821	-2.87721	0.685308	-4.19843	2.68776e-05	0.00168872
ENSG00000116039.7	107.036	-2.85896	0.501732	-5.69818	1.21097e-08	5.3445e-06
ENSG00000204442.2	5.31546	-2.84335	0.764109	-3.72113	0.000198333	0.00602692
ENSG00000163017.9	403.442	-2.83492	0.660252	-4.29369	1.75725e-05	0.00127189
ENSG00000121769.3	32.3482	-2.8323	0.554868	-5.10446	3.31742e-07	7.32057e-05
ENSG00000140932.5	20.6428	-2.82863	0.903186	-3.13184	0.00173715	0.0231264
ENSG00000102802.5	119.974	-2.82785	0.583099	-4.8497	1.23649e-06	0.000186453
ENSG00000111057.6	231.876	-2.81929	0.447314	-6.3027	2.92506e-10	2.30126e-07
ENSG00000175592.4	746.492	-2.78601	0.640608	-4.34901	1.36753e-05	0.00107274
ENSG00000211752.3	4.25245	-2.78414	0.954732	-2.91615	0.00354379	0.0349265
ENSG00000173868.7	11.0685	-2.76087	0.750086	-3.68074	0.000232554	0.00671107
ENSG00000269242.1	229.954	-2.74706	0.799824	-3.43458	0.000593467	0.0122175
ENSG00000165443.7	2.59462	-2.74585	1.00027	-2.74512	0.00604885	0.0478174
ENSG00000102243.8	6.98921	-2.74422	0.81969	-3.34788	0.000814329	0.0148541
ENSG00000120903.6	3.09159	-2.73088	0.978724	-2.79025	0.00526682	0.0440888
ENSG00000171345.9	223.178	-2.722	0.495906	-5.48895	4.04336e-08	1.4346e-05
ENSG00000136546.9	13.5069	-2.71711	0.655762	-4.14343	3.42144e-05	0.0020039
ENSG00000004799.7	426.018	-2.70506	0.436827	-6.19253	5.92051e-10	4.12045e-07
ENSG00000121270.11	34.7633	-2.67763	0.489812	-5.46665	4.58619e-08	1.50886e-05
ENSG00000181773.6	4.64453	-2.67197	0.780027	-3.42549	0.000613689	0.0124533
ENSG00000165478.6	1.24682	-2.67105	0.86581	-3.08503	0.00203532	0.0252774
ENSG00000105205.6	5.4386	-2.66486	0.948454	-2.80969	0.00495895	0.0425877
ENSG00000188404.4	229.712	-2.66378	0.657305	-4.05258	5.06549e-05	0.0025808
ENSG00000109321.6	356.533	-2.66099	0.569605	-4.67163	2.98821e-06	0.000364459
ENSG00000144891.13	19.6605	-2.65978	0.569331	-4.67176	2.98631e-06	0.000364459
ENSG00000074370.13	399.41	-2.63816	0.464	-5.68569	1.30288e-08	5.61322e-06
ENSG00000141052.13	24.9273	-2.63748	0.687626	-3.83564	0.000125239	0.00452334
ENSG00000021300.9	23.8216	-2.6346	0.521678	-5.05024	4.41249e-07	8.58538e-05
ENSG00000226660.2	3.37553	-2.63234	0.92747	-2.8382	0.00453691	0.0403515
ENSG00000259120.2	2.19203	-2.62937	0.843798	-3.11611	0.00183252	0.0237187
ENSG00000189056.9	33.4139	-2.62448	0.622192	-4.21812	2.46344e-05	0.00160345
ENSG00000102145.9	2.74115	-2.61669	0.933758	-2.80232	0.00507361	0.0431997
ENSG00000116690.7	31.5615	-2.60951	0.854819	-3.05271	0.00226785	0.026839
ENSG00000138741.6	2.75087	-2.6078	0.819042	-3.18396	0.00145275	0.0206177
ENSG00000150337.9	150.771	-2.60262	0.895852	-2.90518	0.00367038	0.035688
ENSG00000149968.7	4650.85	-2.58182	0.945648	-2.73021	0.00632941	0.0492182
ENSG00000129596.4	11.5057	-2.57539	0.598628	-4.30215	1.6915e-05	0.00124929
ENSG00000085265.6	105.799	-2.57358	0.590666	-4.35707	1.31814e-05	0.00105538
ENSG00000146090.11	3.0571	-2.55936	0.635307	-4.02854	5.61241e-05	0.00275221
ENSG00000205362.6	9.96734	-2.54399	0.562067	-4.52613	6.00732e-06	0.000603327
ENSG00000081041.8	84.8876	-2.54251	0.670039	-3.79457	0.000147898	0.00510041
ENSG00000175084.7	535.508	-2.53685	0.902197	-2.81185	0.00492567	0.0424833
ENSG00000205020.7	54.2009	-2.53482	0.833822	-3.04001	0.00236572	0.0275645
ENSG00000171051.4	368.45	-2.52434	0.607882	-4.15268	3.28609e-05	0.00196243
ENSG00000177575.8	661.97	-2.52299	0.545889	-4.62179	3.80435e-06	0.00044128
ENSG00000135374.5	244.031	-2.51697	0.492906	-5.10639	3.28368e-07	7.32057e-05
ENSG00000115290.5	29.3185	-2.51322	0.417617	-6.01799	1.76595e-09	1.03324e-06
ENSG00000133328.3	4.42994	-2.50713	0.730708	-3.4311	0.000601137	0.012291
ENSG00000137673.4	235.219	-2.50332	0.850998	-2.94162	0.00326496	0.0334829
ENSG00000170421.7	139.173	-2.48586	0.424668	-5.85365	4.80891e-09	2.23121e-06
ENSG00000105509.6	82.9012	-2.48258	0.677901	-3.66216	0.000250098	0.0071268
ENSG00000180044.3	6.61036	-2.4787	0.763826	-3.24511	0.00117403	0.018218
ENSG00000204572.5	6.38055	-2.47848	0.72503	-3.41846	0.000629772	0.0126199
ENSG00000180347.9	37.2199	-2.4718	0.679255	-3.63899	0.000273715	0.00758866
ENSG00000157765.7	30.5887	-2.47059	0.564972	-4.37295	1.22578e-05	0.0010082
ENSG00000157514.12	2793.7	-2.46633	0.277231	-8.8963	5.77386e-19	1.30598e-15
ENSG00000205867.2	10.8699	-2.46552	0.873957	-2.8211	0.00478593	0.0418364
ENSG00000256870.2	4.42128	-2.45907	0.68322	-3.59924	0.000319147	0.0084306
ENSG00000182253.10	232.14	-2.45627	0.41738	-5.88498	3.98103e-09	1.94694e-06
ENSG00000167311.9	2.95686	-2.43021	0.71327	-3.40714	0.000656464	0.0129964
ENSG00000114547.5	22.0289	-2.42385	0.526968	-4.59962	4.23266e-06	0.000472778
ENSG00000197992.2	12.9121	-2.42314	0.750987	-3.22661	0.00125268	0.0188736
ENSG00000205863.5	9.79792	-2.4213	0.644553	-3.75656	0.000172268	0.0056471
ENSG00000128965.7	224.458	-2.41797	0.617027	-3.91874	8.90131e-05	0.00371127
ENSG00000197249.8	794.471	-2.41411	0.530312	-4.55225	5.30741e-06	0.00055194
ENSG00000137801.9	928.507	-2.41197	0.487349	-4.94916	7.45331e-07	0.000132223
ENSG00000198523.5	28.1841	-2.40188	0.786375	-3.05437	0.00225533	0.0267638
ENSG00000141469.12	56.9608	-2.39365	0.509489	-4.69813	2.6255e-06	0.000341787
ENSG00000130176.3	142.402	-2.39077	0.633497	-3.77393	0.000160696	0.00537485
ENSG00000130038.5	43.6909	-2.38835	0.483768	-4.93698	7.93415e-07	0.000136732
ENSG00000132975.6	48.1731	-2.38342	0.477538	-4.99107	6.00472e-07	0.000109753
ENSG00000163975.7	105.545	-2.38119	0.533887	-4.4601	8.19223e-06	0.000776118
ENSG00000169508.6	130.6	-2.36943	0.46581	-5.08668	3.64384e-07	7.7509e-05
ENSG00000172031.6	3.12584	-2.3693	0.838376	-2.82606	0.00471247	0.0413942
ENSG00000269367.1	14.2542	-2.36902	0.694164	-3.41277	0.000643054	0.0128433
ENSG00000093134.9	119.993	-2.36803	0.653652	-3.62277	0.000291462	0.00793083
ENSG00000159167.7	56.7997	-2.36502	0.518868	-4.55804	5.16332e-06	0.00054006
ENSG00000196565.8	19.2086	-2.35749	0.720502	-3.27202	0.00106783	0.0174609
ENSG00000133101.5	10.9926	-2.35718	0.777006	-3.03367	0.00241597	0.027863
ENSG00000134020.6	8.85061	-2.34411	0.680459	-3.4449	0.000571274	0.0119782
ENSG00000007314.7	5.56852	-2.33809	0.680216	-3.43727	0.000587602	0.0121794
ENSG00000188257.6	204.475	-2.33705	0.670444	-3.48583	0.000490613	0.0110832
ENSG00000198125.8	19.0218	-2.33261	0.788023	-2.96008	0.00307555	0.0320871
ENSG00000131737.5	137.588	-2.32898	0.650774	-3.57879	0.000345195	0.00884746
ENSG00000013588.5	537.38	-2.31259	0.588184	-3.93174	8.43344e-05	0.00358223
ENSG00000148735.10	24.901	-2.31076	0.451919	-5.11322	3.16718e-07	7.25997e-05
ENSG00000196666.3	31.3863	-2.29794	0.497458	-4.61937	3.84912e-06	0.000443629
ENSG00000087495.12	30.5289	-2.29471	0.486187	-4.71982	2.36054e-06	0.000314073
ENSG00000183569.13	147.53	-2.28808	0.380231	-6.01761	1.77013e-09	1.03324e-06
ENSG00000175445.10	92.8499	-2.28636	0.503215	-4.54351	5.53252e-06	0.000565983
ENSG00000133019.7	21.7267	-2.28242	0.477307	-4.78186	1.73681e-06	0.000239671
ENSG00000039139.9	5.50856	-2.27595	0.752432	-3.02479	0.00248802	0.0283101
ENSG00000183844.12	14.6554	-2.27397	0.466845	-4.87094	1.11069e-06	0.000174397
ENSG00000181577.11	10.3165	-2.27116	0.659857	-3.44189	0.000577657	0.0120746
ENSG00000113070.6	1489.13	-2.26677	0.46923	-4.83084	1.3596e-06	0.000201655
ENSG00000187479.4	75.6478	-2.26585	0.416146	-5.44485	5.18477e-08	1.67533e-05
ENSG00000086548.8	503.293	-2.25399	0.765882	-2.943	0.00325049	0.0333976
ENSG00000127324.4	46.3868	-2.25343	0.637447	-3.53508	0.000407648	0.00978302
ENSG00000159212.8	58.5056	-2.24655	0.540012	-4.16018	3.18002e-05	0.0019245
ENSG00000091986.11	1610.8	-2.24308	0.486826	-4.60756	4.07415e-06	0.000459055
ENSG00000153303.12	2.63218	-2.24163	0.801608	-2.79642	0.0051673	0.0436318
ENSG00000001626.10	40.9928	-2.23822	0.599012	-3.73653	0.00018658	0.00587159
ENSG00000196196.2	9.77733	-2.23771	0.5523	-4.05161	5.08661e-05	0.0025808
ENSG00000189292.11	9.00714	-2.2339	0.615748	-3.62794	0.000285693	0.00782089
ENSG00000170801.5	216.256	-2.23299	0.590747	-3.77994	0.000156867	0.00530564
ENSG00000154553.9	107.496	-2.23257	0.464883	-4.80244	1.56742e-06	0.000221581
ENSG00000166741.3	870.005	-2.23105	0.497418	-4.48525	7.28275e-06	0.000700965
ENSG00000167641.6	30.6106	-2.2281	0.567018	-3.92951	8.51201e-05	0.00359032
ENSG00000185274.7	6.97931	-2.22629	0.76935	-2.89373	0.00380694	0.036361
ENSG00000186160.4	160.375	-2.21478	0.622248	-3.55932	0.000371814	0.00919123
ENSG00000129277.9	108.492	-2.21335	0.731738	-3.02478	0.00248814	0.0283101
ENSG00000122862.4	935.346	-2.21307	0.489059	-4.52516	6.03493e-06	0.000603327
ENSG00000107796.8	1640.47	-2.20398	0.456972	-4.82302	1.41404e-06	0.000204696
ENSG00000133317.10	6.3272	-2.20036	0.72415	-3.03853	0.00237732	0.0276691
ENSG00000230453.5	205.727	-2.19573	0.599956	-3.65982	0.000252395	0.00716968
ENSG00000168079.12	219.08	-2.19405	0.678148	-3.23536	0.0012149	0.0184685
ENSG00000167434.5	9.77059	-2.19405	0.558764	-3.92661	8.61514e-05	0.00362082
ENSG00000168004.5	6.64455	-2.18815	0.760268	-2.87813	0.00400045	0.0373135
ENSG00000124731.8	149.706	-2.18529	0.77281	-2.82771	0.00468816	0.0412809
ENSG00000108700.4	70.0915	-2.17908	0.652754	-3.33829	0.000842948	0.0151171
ENSG00000189058.4	1147.83	-2.17455	0.400813	-5.42535	5.78424e-08	1.80458e-05
ENSG00000189129.9	223.94	-2.16582	0.47487	-4.56086	5.09434e-06	0.000535942
ENSG00000176907.3	75.5139	-2.16416	0.426509	-5.07414	3.89254e-07	7.91411e-05
ENSG00000168702.12	8.83631	-2.15523	0.776339	-2.77615	0.00550068	0.0450861
ENSG00000118137.5	3.25945	-2.15515	0.693032	-3.10974	0.00187254	0.0240822
ENSG00000105929.11	73.472	-2.15456	0.677114	-3.18197	0.00146277	0.0207273
ENSG00000078098.9	218.109	-2.14597	0.552898	-3.88132	0.000103891	0.00399078
ENSG00000145708.6	3.78298	-2.14522	0.685793	-3.12809	0.00175948	0.0233095
ENSG00000131941.3	49.6464	-2.14154	0.467423	-4.58157	4.6149e-06	0.000503052
ENSG00000196616.8	431.83	-2.1341	0.621197	-3.43546	0.000591538	0.0122175
ENSG00000122641.9	133.296	-2.13404	0.700514	-3.04639	0.00231605	0.0272667
ENSG00000205642.5	6.14008	-2.13155	0.752953	-2.83092	0.00464141	0.0409489
ENSG00000108231.7	2.5436	-2.13023	0.76816	-2.77316	0.00555147	0.0452698
ENSG00000125148.6	3880.13	-2.12397	0.40213	-5.2818	1.27922e-07	3.56116e-05
ENSG00000102854.10	11.7783	-2.11441	0.728849	-2.90102	0.00371946	0.0359336
ENSG00000198807.8	15.2658	-2.11154	0.633577	-3.33273	0.00085997	0.015286
ENSG00000198848.8	190.036	-2.10016	0.438903	-4.78503	1.70963e-06	0.000237968
ENSG00000267561.1	32.5773	-2.08946	0.550961	-3.7924	0.000149196	0.00511308
ENSG00000168309.12	159.711	-2.08717	0.40788	-5.1171	3.10263e-07	7.25997e-05
ENSG00000182931.5	5.23507	-2.08208	0.700427	-2.97259	0.00295302	0.0314136
ENSG00000169507.5	6.56248	-2.07457	0.686239	-3.0231	0.00250203	0.028384
ENSG00000130988.8	16.946	-2.07123	0.485634	-4.26501	1.99894e-05	0.0014007
ENSG00000019505.3	6.52801	-2.07067	0.720305	-2.87472	0.00404388	0.0375138
ENSG00000146013.6	8.42121	-2.06958	0.720883	-2.8709	0.00409302	0.0379034
ENSG00000066382.12	14.6897	-2.06118	0.532249	-3.87258	0.000107688	0.00405442
ENSG00000149591.12	1598.83	-2.05737	0.404975	-5.08025	3.76943e-07	7.7509e-05
ENSG00000196090.8	12.2111	-2.0507	0.526515	-3.89485	9.82579e-05	0.00392987
ENSG00000154479.8	5.49146	-2.04316	0.628872	-3.24893	0.00115839	0.0181753
ENSG00000004776.7	28.1785	-2.04243	0.551877	-3.70089	0.000214848	0.0063837
ENSG00000118523.5	936.907	-2.04177	0.447435	-4.56328	5.0361e-06	0.000532914
ENSG00000102760.12	456.197	-2.04061	0.346472	-5.88969	3.86926e-09	1.94694e-06
ENSG00000162545.5	98.1182	-2.03394	0.498086	-4.08352	4.43579e-05	0.00241038
ENSG00000164362.14	4.50334	-2.03159	0.68421	-2.96924	0.00298533	0.0315167
ENSG00000161281.6	146.3	-2.02869	0.467492	-4.33952	1.42794e-05	0.00109486
ENSG00000241598.4	6.0824	-2.02471	0.651586	-3.10736	0.00188769	0.0242081
ENSG00000267795.1	46.0655	-2.01861	0.517286	-3.90232	9.52745e-05	0.00386435
ENSG00000157150.4	14.782	-2.01355	0.687906	-2.92708	0.00342166	0.0341909
ENSG00000088992.13	39.2787	-2.01068	0.474166	-4.24047	2.23053e-05	0.00148388
ENSG00000000971.11	950.402	-2.01066	0.419441	-4.79366	1.63766e-06	0.000229716
ENSG00000167183.2	35.1664	-2.00572	0.542834	-3.6949	0.000219975	0.0064513
ENSG00000133392.12	783.031	-2.00505	0.619083	-3.23874	0.00120057	0.0183907
ENSG00000107249.17	28.7639	-2.00474	0.595274	-3.36777	0.000757795	0.0142315
ENSG00000131730.11	18.6749	-2.0021	0.411267	-4.86812	1.12663e-06	0.000174397
ENSG00000160097.11	8.30936	-2.0012	0.652434	-3.06729	0.00216012	0.0261629
ENSG00000165457.9	153.926	-1.99881	0.486193	-4.11114	3.93704e-05	0.00220559
ENSG00000149124.6	6.52686	-1.99135	0.595748	-3.3426	0.000829989	0.0150144
ENSG00000185760.11	10.428	-1.98988	0.565512	-3.51873	0.000433622	0.0101506
ENSG00000266964.1	78.8149	-1.9886	0.466056	-4.26686	1.98241e-05	0.0014007
ENSG00000125878.4	4.66835	-1.9876	0.697862	-2.84813	0.00439774	0.0396571
ENSG00000101938.10	129.236	-1.97701	0.525704	-3.7607	0.000169441	0.00559495
ENSG00000106538.5	279.136	-1.97475	0.495743	-3.98343	6.79288e-05	0.00311973
ENSG00000172915.14	40.5344	-1.96449	0.466875	-4.20774	2.57939e-05	0.001661
ENSG00000139211.5	66.5684	-1.96153	0.357952	-5.47987	4.25628e-08	1.45316e-05
ENSG00000107242.13	16.8011	-1.95548	0.55102	-3.54885	0.000386923	0.00949431
ENSG00000106809.6	41.1208	-1.94963	0.692972	-2.81343	0.00490167	0.0423773
ENSG00000197614.6	204.116	-1.94875	0.575093	-3.38859	0.00070254	0.0136254
ENSG00000129682.9	13.6403	-1.94061	0.607336	-3.19528	0.00139695	0.0200545
ENSG00000053702.10	11.6886	-1.93742	0.492723	-3.93208	8.42141e-05	0.00358223
ENSG00000185532.10	33.4981	-1.93705	0.461044	-4.20145	2.6521e-05	0.00168185
ENSG00000143632.10	27.6869	-1.93077	0.570781	-3.38268	0.000717816	0.0138144
ENSG00000144031.7	6.56246	-1.9274	0.521246	-3.69768	0.000217577	0.00641338
ENSG00000187193.8	4785.23	-1.92589	0.342392	-5.6248	1.85719e-08	7.30564e-06
ENSG00000141744.3	2.8897	-1.92467	0.614582	-3.13167	0.00173816	0.0231264
ENSG00000101134.7	7.03474	-1.92172	0.578172	-3.32379	0.000888036	0.0156313
ENSG00000079385.17	247.672	-1.91897	0.676023	-2.83862	0.00453089	0.0403515
ENSG00000047457.9	108.456	-1.91897	0.513074	-3.74014	0.000183919	0.00587046
ENSG00000143196.4	551.435	-1.91675	0.53616	-3.57497	0.000350269	0.00887463
ENSG00000154736.5	90.5971	-1.91417	0.467633	-4.09332	4.25244e-05	0.00232471
ENSG00000189320.4	22.2394	-1.91068	0.422514	-4.52218	6.12073e-06	0.000608542
ENSG00000145703.11	133.908	-1.89986	0.367842	-5.16487	2.40602e-07	5.88338e-05
ENSG00000101916.11	49.2682	-1.89829	0.594424	-3.1935	0.00140562	0.0201383
ENSG00000144136.6	741.337	-1.89529	0.371031	-5.10818	3.25283e-07	7.32057e-05
ENSG00000164107.7	12.8478	-1.89439	0.6796	-2.78751	0.00531145	0.044352
ENSG00000134201.6	102.925	-1.89101	0.483956	-3.9074	9.32945e-05	0.00381075
ENSG00000002746.10	25.1516	-1.88188	0.575378	-3.27068	0.00107291	0.0174862
ENSG00000165379.9	8.19075	-1.88072	0.578388	-3.25166	0.00114731	0.0181
ENSG00000147255.13	11.9905	-1.87008	0.467622	-3.99914	6.35744e-05	0.0029899
ENSG00000163993.6	880.972	-1.8699	0.572384	-3.26687	0.00108745	0.0175691
ENSG00000162739.9	88.8182	-1.86796	0.450443	-4.14695	3.36934e-05	0.0019941
ENSG00000158528.7	7.78499	-1.86713	0.565024	-3.30451	0.000951431	0.0162111
ENSG00000102359.5	81.9406	-1.86713	0.526583	-3.54574	0.000391508	0.00956051
ENSG00000163072.10	124.858	-1.86004	0.414202	-4.49065	7.10046e-06	0.000687074
ENSG00000143867.5	42.8182	-1.85924	0.479331	-3.87883	0.000104961	0.00399845
ENSG00000104490.13	262.936	-1.85923	0.358571	-5.18512	2.15877e-07	5.7529e-05
ENSG00000061656.5	41.2599	-1.85651	0.604608	-3.0706	0.00213626	0.0260265
ENSG00000141449.10	11.4547	-1.85636	0.64016	-2.89983	0.00373366	0.0360131
ENSG00000136011.10	26.6891	-1.85571	0.581448	-3.19154	0.00141517	0.0202591
ENSG00000042832.7	58.8444	-1.85148	0.438715	-4.22023	2.44055e-05	0.00159428
ENSG00000227471.4	234.661	-1.85053	0.45388	-4.07714	4.55939e-05	0.00244089
ENSG00000198576.2	90.769	-1.84968	0.535677	-3.45297	0.000554443	0.0117341
ENSG00000168497.4	127.034	-1.84218	0.426471	-4.31958	1.56324e-05	0.00116531
ENSG00000121966.6	529.302	-1.8403	0.44715	-4.11562	3.86147e-05	0.00217674
ENSG00000139910.15	42.8724	-1.84018	0.423021	-4.35008	1.36087e-05	0.00107274
ENSG00000162878.8	43.4494	-1.8392	0.466681	-3.94102	8.11368e-05	0.00348734
ENSG00000150681.5	17.3767	-1.83468	0.621576	-2.95165	0.00316077	0.032776
ENSG00000115919.10	430.731	-1.8333	0.459849	-3.98673	6.69891e-05	0.00309227
ENSG00000181374.3	97.5222	-1.83268	0.572177	-3.203	0.00136005	0.0197196
ENSG00000166823.5	6.21864	-1.82673	0.537663	-3.39754	0.000679947	0.0133152
ENSG00000164626.8	190.58	-1.8263	0.382029	-4.78053	1.74836e-06	0.000239671
ENSG00000168874.8	43.2441	-1.81993	0.357315	-5.09336	3.51781e-07	7.57794e-05
ENSG00000164736.5	25.6245	-1.81065	0.452421	-4.00213	6.27761e-05	0.00296588
ENSG00000163815.5	670.998	-1.80264	0.48436	-3.72168	0.000197898	0.00602692
ENSG00000163485.11	18.262	-1.79933	0.494476	-3.63885	0.000273854	0.00758866
ENSG00000101335.5	821.902	-1.797	0.440718	-4.07744	4.55346e-05	0.00244089
ENSG00000169908.6	1229.66	-1.79448	0.353904	-5.07052	3.96724e-07	7.97636e-05
ENSG00000163823.3	154.016	-1.78755	0.611559	-2.92294	0.00346748	0.0344369
ENSG00000169715.10	1308.85	-1.78662	0.303533	-5.88609	3.95437e-09	1.94694e-06
ENSG00000162896.5	24.3335	-1.78511	0.321631	-5.55019	2.85357e-08	1.03271e-05
ENSG00000162409.6	14.7759	-1.78445	0.393312	-4.53699	5.7064e-06	0.000579707
ENSG00000118729.10	25.3233	-1.77968	0.627063	-2.83812	0.00453801	0.0403515
ENSG00000119147.5	29.5331	-1.77483	0.478825	-3.70663	0.000210033	0.00626121
ENSG00000116194.8	72.9743	-1.77216	0.59222	-2.9924	0.00276795	0.030227
ENSG00000104332.7	887.11	-1.77075	0.448813	-3.94541	7.96639e-05	0.00344861
ENSG00000180209.7	6.65737	-1.76287	0.485021	-3.63462	0.000278392	0.00768741
ENSG00000148339.8	1595.99	-1.7621	0.4319	-4.07986	4.5062e-05	0.00242729
ENSG00000116285.8	1986.19	-1.75801	0.330996	-5.31128	1.08859e-07	3.1771e-05
ENSG00000182885.12	120.727	-1.75699	0.592434	-2.96572	0.00301972	0.0317981
ENSG00000132031.8	8.9671	-1.75544	0.49652	-3.53548	0.000407038	0.00978136
ENSG00000135333.9	7.27608	-1.75086	0.63355	-2.76357	0.00571736	0.0460827
ENSG00000176485.6	101.318	-1.74991	0.442154	-3.9577	7.56748e-05	0.00333929
ENSG00000178878.8	201.91	-1.74867	0.257213	-6.79851	1.05704e-11	1.19545e-08
ENSG00000172901.15	14.6148	-1.74502	0.633263	-2.7556	0.00585838	0.0466787
ENSG00000117115.8	140.962	-1.73658	0.44949	-3.86345	0.000111795	0.00416242
ENSG00000166292.7	15.5415	-1.73431	0.460628	-3.76509	0.000166491	0.00554817
ENSG00000140538.12	16.8667	-1.73385	0.613301	-2.82707	0.00469754	0.0413434
ENSG00000120833.9	135.931	-1.73193	0.318456	-5.43853	5.37227e-08	1.70546e-05
ENSG00000103175.6	37.419	-1.73113	0.509245	-3.3994	0.000675348	0.0132687
ENSG00000081181.3	223.483	-1.72995	0.440654	-3.92586	8.64195e-05	0.00362082
ENSG00000163431.11	133.459	-1.7281	0.485736	-3.55768	0.000374141	0.00922354
ENSG00000172458.4	13.6505	-1.72802	0.445419	-3.87954	0.000104653	0.00399513
ENSG00000205364.3	102.389	-1.72357	0.456254	-3.77766	0.000158307	0.0053146
ENSG00000137675.4	30.3093	-1.72044	0.439741	-3.91238	9.13899e-05	0.00378421
ENSG00000151079.6	9.62744	-1.71499	0.572503	-2.99559	0.00273911	0.0300571
ENSG00000127083.7	37.3115	-1.71356	0.569421	-3.00931	0.00261843	0.0292149
ENSG00000099812.6	9.308	-1.71118	0.591136	-2.89472	0.00379493	0.0363227
ENSG00000136732.10	214.931	-1.71084	0.421856	-4.05551	5.00243e-05	0.0025808
ENSG00000135144.3	22.8463	-1.7108	0.49359	-3.46604	0.000528184	0.0115016
ENSG00000007038.6	17.5341	-1.70666	0.596826	-2.85956	0.0042423	0.0388091
ENSG00000198467.9	1045.79	-1.70535	0.373616	-4.56445	5.00806e-06	0.000532914
ENSG00000123610.3	130.607	-1.70457	0.618338	-2.7567	0.0058388	0.0466048
ENSG00000005513.9	23.0455	-1.70297	0.449598	-3.78777	0.000152005	0.0051995
ENSG00000105825.7	6.72287	-1.70004	0.617786	-2.75183	0.00592641	0.0470344
ENSG00000128383.8	236.266	-1.69845	0.551106	-3.0819	0.00205684	0.0254556
ENSG00000180176.10	17.0018	-1.69607	0.584476	-2.90186	0.00370955	0.035895
ENSG00000129538.9	1215.4	-1.69521	0.435663	-3.89109	9.97936e-05	0.00393822
ENSG00000116035.2	3.6514	-1.69475	0.572347	-2.96106	0.00306583	0.0320487
ENSG00000150625.12	24.1982	-1.69423	0.557879	-3.03691	0.00239016	0.0277559
ENSG00000092009.6	98.433	-1.69051	0.520674	-3.24677	0.00116724	0.018218
ENSG00000122136.9	11.5226	-1.68736	0.575236	-2.93333	0.00335347	0.0338808
ENSG00000121933.13	30.0404	-1.68614	0.537707	-3.13581	0.00171382	0.0229885
ENSG00000137441.7	39.048	-1.68185	0.517504	-3.24992	0.00115437	0.0181649
ENSG00000109819.4	98.5281	-1.68016	0.394002	-4.26435	2.00487e-05	0.0014007
ENSG00000172602.5	61.1761	-1.6698	0.55671	-2.99941	0.002705	0.0298457
ENSG00000197208.5	31.2751	-1.66931	0.512229	-3.25891	0.00111842	0.0178335
ENSG00000131686.10	276.524	-1.66369	0.535297	-3.10797	0.00188376	0.024187
ENSG00000130303.8	668.154	-1.6614	0.520759	-3.19034	0.00142105	0.0203112
ENSG00000177508.11	1349.59	-1.6574	0.309262	-5.35921	8.35871e-08	2.56357e-05
ENSG00000106366.7	441.481	-1.65654	0.475478	-3.48395	0.00049408	0.0110991
ENSG00000071991.4	19.0458	-1.65635	0.443261	-3.73674	0.000186424	0.00587159
ENSG00000107562.12	962.098	-1.65634	0.481411	-3.44059	0.000580441	0.0120864
ENSG00000171533.7	42.1123	-1.65132	0.39203	-4.21223	2.52864e-05	0.00163413
ENSG00000188817.3	8.81939	-1.64706	0.452047	-3.64356	0.000268898	0.00752042
ENSG00000169302.10	53.3892	-1.6386	0.418101	-3.91916	8.88593e-05	0.00371127
ENSG00000180287.12	11.2002	-1.63494	0.50151	-3.26003	0.00111402	0.0178075
ENSG00000123612.11	10.5853	-1.63114	0.55784	-2.92404	0.00345525	0.034391
ENSG00000007312.8	84.4061	-1.6266	0.52658	-3.08899	0.00200838	0.0250986
ENSG00000162551.9	147.922	-1.62068	0.516126	-3.14009	0.00168894	0.0227951
ENSG00000108405.3	83.4773	-1.61981	0.556792	-2.90918	0.00362382	0.0353401
ENSG00000160191.13	52.8191	-1.61646	0.364328	-4.43683	9.12918e-06	0.000825962
ENSG00000182851.2	47.9463	-1.61631	0.519559	-3.11093	0.00186501	0.0240537
ENSG00000267179.1	30.8776	-1.61594	0.44725	-3.61307	0.000302597	0.00812387
ENSG00000125730.12	1287.42	-1.61434	0.452267	-3.56944	0.00035775	0.00898393
ENSG00000173175.10	20.6942	-1.61325	0.451808	-3.57066	0.000356081	0.00897394
ENSG00000075073.10	9.98008	-1.61293	0.463684	-3.47851	0.00050421	0.0112222
ENSG00000263812.1	44.29	-1.6125	0.542377	-2.97303	0.00294877	0.0314136
ENSG00000132554.15	19.2176	-1.6113	0.476369	-3.38246	0.000718395	0.0138144
ENSG00000133800.4	128.923	-1.60888	0.56227	-2.8614	0.00421772	0.0386625
ENSG00000151778.6	11.5668	-1.60631	0.404658	-3.96954	7.20107e-05	0.00322367
ENSG00000122870.7	97.171	-1.60183	0.417466	-3.83704	0.000124527	0.00451116
ENSG00000157110.11	274.315	-1.60036	0.283339	-5.64823	1.6211e-08	6.51861e-06
ENSG00000155659.10	119.325	-1.59988	0.545271	-2.9341	0.00334521	0.0338586
ENSG00000198959.7	153.049	-1.5995	0.555601	-2.87887	0.00399103	0.0372683
ENSG00000162733.12	325.321	-1.59921	0.398303	-4.01505	5.94342e-05	0.00285883
ENSG00000204385.6	25.8528	-1.59598	0.379882	-4.20124	2.65454e-05	0.00168185
ENSG00000111052.3	22.8855	-1.5953	0.537398	-2.96857	0.00299186	0.0315672
ENSG00000177685.12	128.071	-1.593	0.560671	-2.84124	0.00449381	0.0401757
ENSG00000131386.13	68.9225	-1.59178	0.403882	-3.94122	8.10698e-05	0.00348734
ENSG00000152580.8	100.397	-1.58851	0.43922	-3.61666	0.000298433	0.00807195
ENSG00000100079.5	85.0963	-1.58473	0.547004	-2.8971	0.00376626	0.0361733
ENSG00000187288.6	81.7743	-1.58195	0.278822	-5.67369	1.39755e-08	5.88108e-06
ENSG00000144642.16	68.6631	-1.57927	0.385677	-4.09481	4.22517e-05	0.00232471
ENSG00000103710.6	83.724	-1.57553	0.430732	-3.65779	0.000254399	0.00720399
ENSG00000079435.5	75.301	-1.57406	0.388967	-4.04676	5.19313e-05	0.00259218
ENSG00000120875.4	246.174	-1.572	0.385923	-4.07334	4.63435e-05	0.0024592
ENSG00000189090.7	945.393	-1.56626	0.437886	-3.57687	0.000347729	0.00886219
ENSG00000197910.7	945.393	-1.56626	0.437886	-3.57687	0.000347729	0.00886219
ENSG00000124839.8	49.3242	-1.56617	0.403836	-3.87822	0.000105224	0.00399884
ENSG00000136869.13	139.138	-1.56615	0.462008	-3.38988	0.000699228	0.0135757
ENSG00000158186.8	152.042	-1.56397	0.372946	-4.19356	2.74605e-05	0.00171927
ENSG00000183778.13	33.9876	-1.5607	0.400781	-3.89415	9.85422e-05	0.00392987
ENSG00000010327.6	1437.91	-1.55828	0.435889	-3.57494	0.000350305	0.00887463
ENSG00000163762.2	70.7896	-1.55485	0.455233	-3.41549	0.00063667	0.012744
ENSG00000164920.5	81.2149	-1.54664	0.451231	-3.42761	0.000608925	0.0124144
ENSG00000019186.5	58.9728	-1.54291	0.540685	-2.85363	0.0043223	0.039342
ENSG00000115112.7	836.248	-1.53879	0.259612	-5.92728	3.07996e-09	1.63917e-06
ENSG00000130528.7	14.9851	-1.53801	0.518139	-2.96834	0.00299414	0.0315728
ENSG00000170153.6	33.2378	-1.53704	0.395177	-3.8895	0.000100452	0.00393822
ENSG00000164972.8	8.76089	-1.53631	0.395963	-3.87992	0.000104491	0.00399513
ENSG00000115468.7	40.9909	-1.53618	0.338668	-4.53595	5.7346e-06	0.000579707
ENSG00000110077.10	458.606	-1.53559	0.443587	-3.46175	0.000536678	0.0115472
ENSG00000214128.6	104.892	-1.53551	0.331412	-4.63324	3.59992e-06	0.000425523
ENSG00000170458.9	816.189	-1.53427	0.428573	-3.57995	0.000343664	0.00883769
ENSG00000181234.8	16.0654	-1.5327	0.505609	-3.0314	0.00243425	0.0279687
ENSG00000198838.7	37.3946	-1.53173	0.447119	-3.42579	0.000613012	0.0124533
ENSG00000101333.12	88.3497	-1.5316	0.418628	-3.65862	0.000253573	0.00719186
ENSG00000053438.7	30.6826	-1.53123	0.403498	-3.79488	0.000147717	0.00510041
ENSG00000129757.8	98.3767	-1.52612	0.333081	-4.58182	4.60941e-06	0.000503052
ENSG00000106018.9	8.86269	-1.52001	0.43648	-3.48242	0.000496901	0.0111142
ENSG00000167676.3	287.389	-1.51819	0.522821	-2.90384	0.00368614	0.0357314
ENSG00000183246.6	43.8529	-1.50825	0.41818	-3.60669	0.000310125	0.00826466
ENSG00000102385.8	7.7045	-1.50759	0.451729	-3.33738	0.000845725	0.0151364
ENSG00000204941.9	26.4955	-1.50705	0.425573	-3.54123	0.000398266	0.00966036
ENSG00000241484.5	59.8273	-1.50671	0.355045	-4.24371	2.19855e-05	0.00148388
ENSG00000138135.5	69.9126	-1.5047	0.465247	-3.2342	0.00121983	0.0185019
ENSG00000272573.1	78.0184	-1.50179	0.340993	-4.40417	1.06191e-05	0.000932776
ENSG00000235978.2	17.5216	-1.49966	0.403717	-3.71464	0.000203492	0.00612725
ENSG00000205209.3	19.7482	-1.49923	0.44757	-3.34972	0.000808939	0.0148006
ENSG00000173372.12	1096.76	-1.49815	0.536995	-2.78988	0.00527278	0.0440901
ENSG00000092607.9	52.9826	-1.49528	0.431449	-3.46571	0.00052884	0.0115016
ENSG00000105609.12	95.4029	-1.49089	0.532533	-2.79962	0.00511631	0.0434442
ENSG00000171860.4	157.19	-1.49054	0.519575	-2.86876	0.0041208	0.0380438
ENSG00000114854.3	158.893	-1.48982	0.535317	-2.78306	0.00538495	0.0446309
ENSG00000205221.8	56.9023	-1.487	0.399028	-3.72655	0.000194116	0.00598387
ENSG00000109158.6	59.324	-1.48578	0.449523	-3.30524	0.000948941	0.0161991
ENSG00000186960.6	122.905	-1.4837	0.537509	-2.76033	0.00577436	0.0463357
ENSG00000112936.14	43.5694	-1.4804	0.427768	-3.46076	0.000538653	0.0115759
ENSG00000131016.12	164.251	-1.47902	0.396277	-3.7323	0.000189743	0.00592988
ENSG00000138685.8	34.9222	-1.47778	0.465283	-3.17609	0.00149274	0.0209674
ENSG00000068615.12	108.837	-1.47424	0.348647	-4.22846	2.35297e-05	0.0015539
ENSG00000085741.8	68.4833	-1.47342	0.422762	-3.48522	0.000491734	0.0110947
ENSG00000056998.14	50.0743	-1.47328	0.330054	-4.46375	8.05369e-06	0.000767008
ENSG00000177675.4	148.869	-1.46923	0.498114	-2.94959	0.00318194	0.0328824
ENSG00000160539.4	12.4854	-1.46688	0.50827	-2.88602	0.00390143	0.0368649
ENSG00000111215.7	33.2732	-1.46604	0.389651	-3.76245	0.00016826	0.00558654
ENSG00000122121.6	28.9998	-1.46052	0.481008	-3.03637	0.00239442	0.0277559
ENSG00000170961.6	102.002	-1.45954	0.431213	-3.38474	0.000712457	0.0137718
ENSG00000214140.6	2.42008	-1.45924	0.523759	-2.78609	0.00533474	0.0444447
ENSG00000155850.7	419.835	-1.4543	0.286942	-5.06829	4.01413e-07	7.98195e-05
ENSG00000165507.8	251.938	-1.44701	0.416968	-3.47032	0.00051983	0.0114155
ENSG00000168477.13	864.775	-1.44661	0.434856	-3.32664	0.000879013	0.0155178
ENSG00000187837.2	360.336	-1.44257	0.345324	-4.17745	2.94796e-05	0.00181319
ENSG00000111404.2	38.9058	-1.42179	0.406438	-3.49816	0.000468484	0.0107036
ENSG00000164932.8	194.94	-1.42078	0.49167	-2.8897	0.00385613	0.0366282
ENSG00000102265.7	2366.48	-1.41729	0.41304	-3.43137	0.000600545	0.012291
ENSG00000157542.8	45.6153	-1.41655	0.506778	-2.79521	0.00518662	0.0436318
ENSG00000204577.7	157.413	-1.41635	0.482778	-2.93376	0.00334884	0.0338721
ENSG00000110848.4	82.7438	-1.41205	0.500238	-2.82275	0.00476142	0.0416826
ENSG00000049323.11	604.674	-1.41159	0.418771	-3.37081	0.000749488	0.0141945
ENSG00000088827.8	229.078	-1.40937	0.497772	-2.83135	0.0046352	0.0409341
ENSG00000165215.5	15.418	-1.40907	0.508074	-2.77336	0.00554804	0.0452623
ENSG00000101443.13	72.5272	-1.40885	0.445783	-3.16038	0.00157562	0.0218642
ENSG00000001561.6	36.1326	-1.40719	0.482599	-2.91586	0.00354714	0.0349403
ENSG00000059804.11	637.178	-1.40495	0.480045	-2.92671	0.0034257	0.0341909
ENSG00000002933.3	220.161	-1.40168	0.465834	-3.00897	0.00262132	0.0292253
ENSG00000145362.12	163.443	-1.40002	0.412141	-3.39696	0.000681396	0.0133152
ENSG00000100234.11	1548.06	-1.39876	0.298144	-4.69155	2.71144e-06	0.000350454
ENSG00000197956.5	7447.77	-1.39811	0.343783	-4.06683	4.76563e-05	0.00250218
ENSG00000117707.11	23.0561	-1.39254	0.455523	-3.05702	0.00223549	0.0266302
ENSG00000184005.9	14.1524	-1.39052	0.407606	-3.41144	0.000646217	0.0128781
ENSG00000117143.9	630.127	-1.38912	0.327242	-4.24493	2.18665e-05	0.00148388
ENSG00000197043.9	1076.9	-1.38839	0.386652	-3.5908	0.000329663	0.0086453
ENSG00000130755.8	401.881	-1.38712	0.431872	-3.21188	0.0013187	0.0194055
ENSG00000154277.8	50.8104	-1.37828	0.390596	-3.52866	0.000417667	0.00994432
ENSG00000170381.8	19.3938	-1.37683	0.430237	-3.20018	0.00137344	0.0198391
ENSG00000138378.13	91.5698	-1.37674	0.455985	-3.01927	0.00253386	0.0285671
ENSG00000269636.1	203.51	-1.37491	0.380634	-3.61215	0.000303668	0.00814056
ENSG00000148655.10	54.6452	-1.37168	0.40747	-3.36633	0.000761742	0.0142689
ENSG00000112796.5	15.9962	-1.37074	0.43493	-3.15163	0.00162361	0.0223077
ENSG00000107821.10	18.9481	-1.37016	0.450445	-3.04179	0.0023518	0.0274696
ENSG00000038427.11	563.667	-1.37001	0.417572	-3.28089	0.0010348	0.0170691
ENSG00000065534.14	778.869	-1.36813	0.499176	-2.74078	0.00612943	0.0482047
ENSG00000242265.1	23.002	-1.36706	0.42884	-3.18781	0.00143357	0.0204255
ENSG00000119865.4	120.38	-1.3669	0.427558	-3.197	0.00138866	0.0200062
ENSG00000115363.9	44.8389	-1.36652	0.422463	-3.23464	0.00121795	0.0184889
ENSG00000115648.9	303.312	-1.36636	0.331167	-4.12589	3.69311e-05	0.00210147
ENSG00000102804.10	2683.87	-1.36552	0.200005	-6.82741	8.64602e-12	1.043e-08
ENSG00000172889.11	472.005	-1.36533	0.393539	-3.46935	0.000521717	0.0114326
ENSG00000167613.11	262.317	-1.36494	0.430413	-3.17123	0.00151794	0.021243
ENSG00000162078.7	486.747	-1.36122	0.306681	-4.43854	9.05729e-06	0.000824932
ENSG00000159208.11	552.405	-1.36056	0.354871	-3.83395	0.000126104	0.00454551
ENSG00000120306.5	270.46	-1.35661	0.311957	-4.3487	1.36946e-05	0.00107274
ENSG00000197540.3	34.268	-1.35621	0.48674	-2.78631	0.00533113	0.0444447
ENSG00000185499.12	260.126	-1.35473	0.467114	-2.9002	0.00372922	0.0359895
ENSG00000261857.2	34.3911	-1.35064	0.387732	-3.48345	0.000494998	0.0110991
ENSG00000189171.9	839.845	-1.35014	0.309102	-4.36796	1.2541e-05	0.00102683
ENSG00000129450.4	48.022	-1.34707	0.487044	-2.76581	0.00567823	0.0459104
ENSG00000138356.9	156.035	-1.3462	0.476254	-2.82665	0.00470381	0.0413784
ENSG00000163520.9	817.336	-1.34539	0.456568	-2.94675	0.00321133	0.0330917
ENSG00000116132.7	550.184	-1.34259	0.439715	-3.05332	0.00226325	0.026802
ENSG00000166147.9	885.583	-1.34207	0.44291	-3.03011	0.00244463	0.0280328
ENSG00000153902.9	84.4235	-1.33738	0.382108	-3.5	0.000465258	0.0106703
ENSG00000175315.2	8079.27	-1.33217	0.455117	-2.92709	0.00342149	0.0341909
ENSG00000131055.4	31.7465	-1.33191	0.480175	-2.77379	0.00554068	0.0452523
ENSG00000185863.7	3.32561	-1.32799	0.484917	-2.7386	0.00617021	0.0483962
ENSG00000161835.6	157.548	-1.3275	0.271189	-4.89511	9.82491e-07	0.000160164
ENSG00000175505.9	54.4323	-1.32578	0.454874	-2.91461	0.00356129	0.0350359
ENSG00000182600.5	18.1461	-1.32471	0.452278	-2.92896	0.00340096	0.0341322
ENSG00000139289.9	710.468	-1.32439	0.409324	-3.23556	0.00121404	0.0184685
ENSG00000189409.8	53.8677	-1.32366	0.399369	-3.31438	0.000918473	0.0159297
ENSG00000167034.9	13.9107	-1.32157	0.445683	-2.96526	0.00302429	0.0317981
ENSG00000186417.9	142.031	-1.32032	0.339837	-3.88516	0.000102264	0.00398697
ENSG00000073712.9	204.155	-1.31987	0.415471	-3.17681	0.00148902	0.0209516
ENSG00000213494.5	681.448	-1.31871	0.468632	-2.81395	0.00489362	0.042349
ENSG00000169252.4	587.927	-1.31598	0.390504	-3.36994	0.000751835	0.0141945
ENSG00000253896.3	20.9661	-1.3141	0.450441	-2.91736	0.00353009	0.0348483
ENSG00000074527.7	164.197	-1.31383	0.334275	-3.93038	8.48115e-05	0.00358964
ENSG00000155761.9	32.2183	-1.31314	0.402476	-3.26264	0.00110379	0.0177007
ENSG00000108622.6	178.738	-1.30934	0.423876	-3.08898	0.00200844	0.0250986
ENSG00000119138.3	702.474	-1.30739	0.300992	-4.34361	1.40161e-05	0.00108611
ENSG00000133083.10	61.0079	-1.30734	0.42784	-3.05567	0.00224559	0.0266977
ENSG00000081803.11	104.153	-1.30457	0.32022	-4.07397	4.62185e-05	0.0024592
ENSG00000164330.12	100.289	-1.30424	0.385359	-3.38448	0.000713134	0.0137718
ENSG00000184785.4	35.7779	-1.30161	0.399442	-3.25857	0.00111976	0.0178335
ENSG00000118515.7	3465.96	-1.3009	0.254427	-5.11307	3.16959e-07	7.25997e-05
ENSG00000140092.10	269.327	-1.29954	0.389728	-3.33448	0.000854578	0.0152201
ENSG00000162174.8	28.2029	-1.29846	0.398502	-3.25836	0.00112057	0.0178335
ENSG00000259649.1	8.49502	-1.29747	0.427169	-3.03736	0.00238659	0.027754
ENSG00000132622.6	90.0257	-1.28572	0.385076	-3.33887	0.000841188	0.0151171
ENSG00000168675.14	139.019	-1.28408	0.355333	-3.61374	0.000301815	0.00812387
ENSG00000049759.12	322.631	-1.28323	0.339576	-3.77892	0.00015751	0.00530752
ENSG00000106484.10	84.9769	-1.28254	0.32879	-3.9008	9.58746e-05	0.00387243
ENSG00000100097.7	2544.88	-1.28074	0.409697	-3.12606	0.00177164	0.0233721
ENSG00000135502.12	35.2694	-1.28012	0.459852	-2.78376	0.00537323	0.0446142
ENSG00000128274.11	107.558	-1.27999	0.369159	-3.46731	0.000525697	0.0114885
ENSG00000184986.6	9.37174	-1.27889	0.447882	-2.85543	0.00429792	0.0391595
ENSG00000146267.11	69.9323	-1.27806	0.399405	-3.19992	0.00137467	0.0198391
ENSG00000147027.3	74.376	-1.277	0.434248	-2.94071	0.00327463	0.0335289
ENSG00000184113.8	158.305	-1.27321	0.430904	-2.95473	0.00312942	0.0325441
ENSG00000108551.4	158.504	-1.27297	0.436774	-2.9145	0.00356264	0.0350359
ENSG00000135218.13	2046.11	-1.27017	0.39351	-3.22779	0.00124752	0.0188273
ENSG00000186832.4	114401	-1.2697	0.439207	-2.89088	0.0038416	0.0366248
ENSG00000164683.12	54.5367	-1.26952	0.299335	-4.24114	2.2239e-05	0.00148388
ENSG00000064651.9	510.445	-1.26618	0.33339	-3.79789	0.000145934	0.00506847
ENSG00000091262.10	25.7291	-1.26454	0.411243	-3.07492	0.00210563	0.0258489
ENSG00000153071.10	476.807	-1.26414	0.37417	-3.37853	0.00072875	0.0139542
ENSG00000127528.5	188.592	-1.26413	0.319758	-3.9534	7.70477e-05	0.00336758
ENSG00000223953.3	142.491	-1.25923	0.432235	-2.91331	0.00357622	0.0351503
ENSG00000102362.11	73.6053	-1.25542	0.244795	-5.12847	2.92108e-07	6.95486e-05
ENSG00000198780.7	22.3698	-1.25082	0.458391	-2.72873	0.00635788	0.0493728
ENSG00000213949.4	200.555	-1.25021	0.409809	-3.05072	0.00228296	0.027
ENSG00000196843.11	282.525	-1.24891	0.363404	-3.43669	0.000588866	0.0121917
ENSG00000181885.14	183.842	-1.24866	0.421611	-2.96164	0.00306006	0.0320068
ENSG00000172403.6	196.98	-1.24818	0.377626	-3.30534	0.000948616	0.0161991
ENSG00000135821.12	8798.9	-1.2462	0.240734	-5.17666	2.25899e-07	5.83949e-05
ENSG00000078549.10	25.9432	-1.2452	0.426479	-2.91973	0.00350337	0.0346883
ENSG00000184304.10	41.6076	-1.24458	0.318176	-3.91162	9.168e-05	0.00378756
ENSG00000111339.6	16.4938	-1.24159	0.371894	-3.33856	0.000842136	0.0151171
ENSG00000102010.10	25.5835	-1.24157	0.410468	-3.02477	0.00248825	0.0283101
ENSG00000160593.13	533.954	-1.24151	0.423139	-2.93406	0.00334563	0.0338586
ENSG00000174804.3	277.633	-1.24055	0.282082	-4.39784	1.09333e-05	0.000950003
ENSG00000117461.10	182.737	-1.24034	0.311488	-3.98197	6.83459e-05	0.00312303
ENSG00000198417.5	77.9713	-1.2395	0.350228	-3.53913	0.000401448	0.00971614
ENSG00000244242.1	546.394	-1.23883	0.427592	-2.89723	0.00376476	0.0361733
ENSG00000154734.10	603.59	-1.23641	0.403745	-3.06234	0.0021961	0.0264219
ENSG00000176912.3	8.95404	-1.23298	0.350962	-3.51313	0.000442861	0.0102607
ENSG00000213088.5	647.091	-1.23197	0.370055	-3.32916	0.000871085	0.0154532
ENSG00000132840.5	28.3515	-1.23132	0.366812	-3.3568	0.000788505	0.0146142
ENSG00000130775.11	357.039	-1.23012	0.401911	-3.06069	0.00220828	0.0264754
ENSG00000186281.8	36.9975	-1.22895	0.44575	-2.75704	0.0058328	0.0465775
ENSG00000090971.4	90.2273	-1.2276	0.366426	-3.35019	0.000807549	0.0147901
ENSG00000138131.3	41.5283	-1.22688	0.434382	-2.82443	0.00473655	0.0415576
ENSG00000149294.12	31.0159	-1.2257	0.392863	-3.11992	0.00180902	0.0236345
ENSG00000111859.12	242.508	-1.2244	0.29314	-4.17683	2.95601e-05	0.00181319
ENSG00000151067.16	42.6162	-1.22435	0.432401	-2.83153	0.00463266	0.0409316
ENSG00000143153.8	1530.2	-1.22125	0.33014	-3.6992	0.000216282	0.00640527
ENSG00000064787.8	43.422	-1.2211	0.356502	-3.42524	0.000614252	0.0124533
ENSG00000211445.7	5759.48	-1.22073	0.436331	-2.7977	0.00514671	0.0435593
ENSG00000121068.9	60.7682	-1.22019	0.440087	-2.7726	0.00556107	0.0453175
ENSG00000197766.3	637.584	-1.21958	0.385047	-3.16736	0.00153829	0.0214779
ENSG00000127951.5	532.79	-1.21894	0.371029	-3.2853	0.00101875	0.0168966
ENSG00000158517.9	228.788	-1.21875	0.432105	-2.8205	0.00479492	0.0418572
ENSG00000213714.1	16.2273	-1.21732	0.439841	-2.76764	0.00564631	0.0456932
ENSG00000145147.15	65.3857	-1.21402	0.411575	-2.94969	0.00318094	0.0328824
ENSG00000148671.9	972.279	-1.21275	0.325031	-3.73117	0.000190589	0.00593581
ENSG00000145685.9	351.726	-1.21201	0.377619	-3.20961	0.00132915	0.0194588
ENSG00000110492.11	153.773	-1.19954	0.437332	-2.74285	0.0060909	0.0479821
ENSG00000056736.5	23.6134	-1.19922	0.380336	-3.15305	0.00161575	0.0222395
ENSG00000168209.4	1768.86	-1.19749	0.343627	-3.48485	0.000492421	0.0110963
ENSG00000008513.10	404.582	-1.19671	0.364417	-3.2839	0.00102382	0.0169328
ENSG00000127920.5	472.817	-1.18799	0.397834	-2.98615	0.00282512	0.0306478
ENSG00000163132.6	35.1359	-1.18737	0.37037	-3.20589	0.00134644	0.0195851
ENSG00000163083.5	82.5528	-1.18682	0.368648	-3.21938	0.00128468	0.0191327
ENSG00000167874.6	45.3223	-1.18475	0.360565	-3.28581	0.0010169	0.0168966
ENSG00000179294.5	144.009	-1.18208	0.335648	-3.52178	0.000428663	0.0100998
ENSG00000131477.6	153.883	-1.1805	0.333153	-3.54342	0.000394979	0.0096193
ENSG00000115226.5	73.8773	-1.18045	0.376789	-3.13293	0.00173069	0.0231121
ENSG00000188280.7	11.1307	-1.1798	0.421985	-2.79584	0.00517647	0.0436318
ENSG00000076706.10	1081.26	-1.17825	0.366889	-3.21147	0.00132058	0.0194055
ENSG00000136999.4	352.021	-1.17659	0.286833	-4.102	4.09587e-05	0.00228046
ENSG00000153904.14	205.764	-1.17587	0.269398	-4.36483	1.27224e-05	0.00103234
ENSG00000165124.13	136.713	-1.17495	0.410166	-2.86457	0.0041758	0.0384144
ENSG00000185291.6	79.1736	-1.17473	0.369507	-3.17918	0.00147692	0.0208624
ENSG00000077942.13	1311.67	-1.17417	0.342917	-3.42405	0.000616946	0.0124594
ENSG00000142178.7	7459.25	-1.17139	0.389261	-3.00927	0.00261876	0.0292149
ENSG00000101331.11	44.5191	-1.17136	0.400192	-2.927	0.00342253	0.0341909
ENSG00000139832.3	72.3694	-1.17053	0.403797	-2.89881	0.00374587	0.0360924
ENSG00000106624.4	1536.52	-1.17016	0.416244	-2.81124	0.00493515	0.042484
ENSG00000166963.8	77.6646	-1.1683	0.389261	-3.00134	0.00268797	0.0297303
ENSG00000170276.4	67.2595	-1.16756	0.360288	-3.24062	0.00119269	0.0183674
ENSG00000175198.10	574.658	-1.16713	0.266894	-4.37302	1.22539e-05	0.0010082
ENSG00000160111.8	24.8973	-1.16372	0.408296	-2.8502	0.00436918	0.0395779
ENSG00000115758.8	1704.94	-1.16312	0.410599	-2.83273	0.00461522	0.0408174
ENSG00000018625.10	40.7294	-1.16305	0.351169	-3.31194	0.000926508	0.0160012
ENSG00000137440.3	4368.35	-1.16241	0.324221	-3.58524	0.000336772	0.00873049
ENSG00000181856.10	36.7203	-1.16197	0.284697	-4.08144	4.47579e-05	0.00242483
ENSG00000163380.11	14.4171	-1.1557	0.419166	-2.75713	0.00583105	0.0465775
ENSG00000165194.10	25.7943	-1.15489	0.386658	-2.98685	0.00281872	0.0306196
ENSG00000197769.5	10.2571	-1.15205	0.391854	-2.94001	0.00328206	0.0335531
ENSG00000169744.8	141.592	-1.15182	0.39929	-2.88466	0.00391834	0.0370054
ENSG00000163879.9	37.6596	-1.14748	0.334097	-3.43457	0.000593489	0.0122175
ENSG00000196154.7	2694.3	-1.14367	0.356367	-3.20924	0.00133084	0.0194677
ENSG00000163239.8	38.8415	-1.14293	0.338558	-3.37588	0.000735808	0.0140337
ENSG00000260456.2	29.147	-1.1407	0.351974	-3.24087	0.00119165	0.018367
ENSG00000167994.7	82.1956	-1.13905	0.382743	-2.97603	0.0029201	0.0313028
ENSG00000178826.6	33.8896	-1.13639	0.357701	-3.17694	0.00148838	0.0209516
ENSG00000159176.9	2215	-1.13556	0.22345	-5.08192	3.73632e-07	7.7509e-05
ENSG00000171970.8	658.527	-1.13548	0.214154	-5.30219	1.14419e-07	3.26366e-05
ENSG00000204161.9	166.801	-1.13362	0.361109	-3.13928	0.00169364	0.0228024
ENSG00000141753.5	2140.57	-1.1326	0.369736	-3.06326	0.00218937	0.0264012
ENSG00000172366.15	86.6066	-1.1323	0.400859	-2.82468	0.00473285	0.0415531
ENSG00000169291.5	147.809	-1.13202	0.301568	-3.75377	0.000174193	0.0056691
ENSG00000203711.7	14.8197	-1.13141	0.351132	-3.22217	0.00127224	0.0190258
ENSG00000077943.7	102.542	-1.13124	0.390299	-2.89841	0.00375063	0.0361136
ENSG00000113657.8	961.332	-1.12982	0.410982	-2.74908	0.00597633	0.0473475
ENSG00000145936.4	114.903	-1.12769	0.271946	-4.14676	3.37217e-05	0.0019941
ENSG00000159216.14	503.006	-1.12687	0.324814	-3.46927	0.000521877	0.0114326
ENSG00000198157.6	209.534	-1.1247	0.324719	-3.46361	0.000532984	0.0115225
ENSG00000162706.8	110.013	-1.12204	0.405037	-2.77021	0.00560198	0.0455177
ENSG00000171612.6	219.823	-1.12083	0.166161	-6.74543	1.52573e-11	1.62401e-08
ENSG00000135047.10	3385.82	-1.11648	0.400959	-2.78453	0.00536049	0.0445763
ENSG00000110318.9	161.005	-1.11642	0.311343	-3.58581	0.000336032	0.00873049
ENSG00000139567.8	254.407	-1.11591	0.391543	-2.85004	0.00437135	0.0395779
ENSG00000165959.7	260.591	-1.11331	0.341235	-3.26259	0.00110401	0.0177007
ENSG00000117472.5	29.4276	-1.11311	0.342532	-3.24966	0.00115545	0.0181649
ENSG00000122694.11	333.149	-1.11149	0.366997	-3.02861	0.00245679	0.0281009
ENSG00000127990.11	89.8024	-1.10568	0.385738	-2.8664	0.00415164	0.0382505
ENSG00000165092.8	318.424	-1.09774	0.386721	-2.83859	0.00453136	0.0403515
ENSG00000092964.12	782.823	-1.09698	0.29757	-3.68644	0.000227409	0.00662147
ENSG00000122679.4	205.37	-1.09371	0.384179	-2.84689	0.00441491	0.0397452
ENSG00000182004.8	982	-1.09362	0.31641	-3.45634	0.000547556	0.0116019
ENSG00000092020.6	339.401	-1.08995	0.303845	-3.5872	0.000334244	0.00871316
ENSG00000203876.5	14.6905	-1.08683	0.366946	-2.96183	0.00305813	0.0320051
ENSG00000176387.6	436.918	-1.08486	0.269787	-4.02116	5.79129e-05	0.00282462
ENSG00000262484.1	57.1424	-1.08384	0.374504	-2.89406	0.00380292	0.0363517
ENSG00000162757.3	217.531	-1.08321	0.268842	-4.02917	5.59733e-05	0.00275221
ENSG00000146592.12	137.272	-1.08185	0.332308	-3.25556	0.00113169	0.0179947
ENSG00000203778.3	67.0088	-1.08184	0.282313	-3.83205	0.000127078	0.00457151
ENSG00000168000.10	959.233	-1.07669	0.360868	-2.98361	0.00284872	0.0308114
ENSG00000125810.9	783.993	-1.07584	0.353662	-3.042	0.00235011	0.0274696
ENSG00000094755.12	160.863	-1.07523	0.364037	-2.95363	0.00314056	0.0326413
ENSG00000255501.1	926.201	-1.07496	0.382268	-2.81205	0.00492268	0.0424778
ENSG00000167644.7	3058.22	-1.07324	0.324503	-3.30733	0.000941893	0.0161476
ENSG00000147251.11	187.088	-1.07207	0.323704	-3.31187	0.000926735	0.0160012
ENSG00000174099.6	196.148	-1.07178	0.30252	-3.54284	0.000395838	0.00962727
ENSG00000136997.10	3838.31	-1.06976	0.364076	-2.93828	0.00330034	0.0336828
ENSG00000156299.8	3153.36	-1.06866	0.29496	-3.62308	0.000291118	0.00793083
ENSG00000116741.6	1182.45	-1.06691	0.276964	-3.85216	0.000117082	0.00430608
ENSG00000106541.7	88.8017	-1.06157	0.361993	-2.93258	0.00336153	0.0339058
ENSG00000162367.7	54.6667	-1.06058	0.313801	-3.37978	0.000725447	0.0139057
ENSG00000197594.7	43.8728	-1.05974	0.345296	-3.06909	0.00214714	0.0260704
ENSG00000167614.9	55.3786	-1.05481	0.295895	-3.56481	0.000364115	0.00910036
ENSG00000128596.12	26.032	-1.05451	0.366065	-2.88068	0.0039682	0.0371714
ENSG00000166173.9	57.6151	-1.05331	0.376549	-2.79727	0.00515368	0.0435775
ENSG00000175899.10	3509.82	-1.05308	0.364804	-2.88671	0.00389296	0.0368649
ENSG00000137124.6	80.0196	-1.0522	0.362335	-2.90395	0.00368487	0.0357314
ENSG00000111879.14	28.265	-1.05008	0.359892	-2.91776	0.00352555	0.0348225
ENSG00000116574.4	306.828	-1.047	0.249715	-4.19279	2.75538e-05	0.00171927
ENSG00000131746.8	4873.11	-1.04438	0.314758	-3.31803	0.000906558	0.0158462
ENSG00000168899.4	405.576	-1.0418	0.355654	-2.92925	0.00339782	0.0341196
ENSG00000240771.2	137.009	-1.04166	0.337606	-3.08543	0.00203258	0.0252607
ENSG00000184454.6	23.7456	-1.03845	0.260218	-3.99068	6.5883e-05	0.0030568
ENSG00000241644.2	63.0713	-1.03803	0.275996	-3.76103	0.000169216	0.00559495
ENSG00000188372.10	115.598	-1.03581	0.324642	-3.19062	0.00141968	0.0203077
ENSG00000241978.5	501.808	-1.03234	0.291	-3.54755	0.000388825	0.0095207
ENSG00000144824.15	537.752	-1.03142	0.350756	-2.94057	0.00327608	0.0335289
ENSG00000139180.6	1501.44	-1.03106	0.243112	-4.24109	2.22434e-05	0.00148388
ENSG00000163536.8	72.8789	-1.03075	0.299508	-3.44148	0.00057854	0.0120746
ENSG00000158555.10	123.95	-1.02649	0.320577	-3.20199	0.00136482	0.019773
ENSG00000119888.6	176.668	-1.02403	0.242298	-4.22634	2.37525e-05	0.00156291
ENSG00000154188.5	21.3654	-1.01527	0.362219	-2.80291	0.00506434	0.0431853
ENSG00000143479.11	44.2686	-1.01057	0.359441	-2.8115	0.0049311	0.042484
ENSG00000164237.4	73.5045	-1.00888	0.251776	-4.00703	6.14874e-05	0.0029126
ENSG00000111716.8	1376.91	-1.00739	0.299481	-3.36377	0.00076885	0.0143722
ENSG00000133962.3	37.4305	-1.00434	0.337098	-2.97938	0.00288833	0.0311552
ENSG00000120279.6	91.567	-1.00248	0.301952	-3.32	0.000900189	0.0157991
ENSG00000138735.11	90.5094	-1.00076	0.279255	-3.58369	0.000338768	0.00875635
ENSG00000198879.7	116.583	-1.0007	0.345372	-2.89746	0.00376197	0.0361733
ENSG00000224877.3	356.749	-0.994948	0.277156	-3.58985	0.000330866	0.00865176
ENSG00000105559.7	278.814	-0.993417	0.328774	-3.02158	0.00251461	0.0284105
ENSG00000166483.6	1305.6	-0.993318	0.329293	-3.01652	0.00255695	0.0287117
ENSG00000167617.2	54.845	-0.988757	0.355594	-2.78058	0.00542618	0.0448341
ENSG00000100162.10	159.619	-0.985531	0.339319	-2.90444	0.0036791	0.0357314
ENSG00000110721.7	170.647	-0.98529	0.237768	-4.14392	3.41422e-05	0.0020039
ENSG00000146197.7	24.3924	-0.985259	0.336622	-2.9269	0.00342363	0.0341909
ENSG00000178690.2	31.9808	-0.984253	0.263359	-3.73731	0.000186001	0.00587159
ENSG00000137094.10	181.95	-0.983028	0.302277	-3.25208	0.00114565	0.0180932
ENSG00000105379.5	1419.65	-0.976342	0.281043	-3.47399	0.000512779	0.0113155
ENSG00000213889.6	88.9535	-0.974173	0.237977	-4.09356	4.24803e-05	0.00232471
ENSG00000138079.9	23.7801	-0.97394	0.296263	-3.28742	0.00101109	0.0168624
ENSG00000181019.8	225.419	-0.973393	0.305401	-3.18727	0.00143625	0.0204476
ENSG00000000003.10	396.804	-0.965864	0.248559	-3.88586	0.000101969	0.00398514
ENSG00000162817.6	216.39	-0.965662	0.347743	-2.77694	0.00548734	0.0450719
ENSG00000092850.7	14.2304	-0.963985	0.328459	-2.93488	0.00333681	0.0338475
ENSG00000205002.3	34.688	-0.959377	0.289892	-3.30943	0.000934852	0.0160953
ENSG00000165502.6	4119.99	-0.959281	0.267667	-3.58386	0.000338549	0.00875635
ENSG00000243749.1	94.8408	-0.958402	0.295382	-3.24462	0.00117609	0.0182203
ENSG00000160886.9	224.424	-0.954733	0.284554	-3.35519	0.000793099	0.0146142
ENSG00000189350.8	190.133	-0.951937	0.342922	-2.77595	0.00550401	0.0450861
ENSG00000173915.8	1610.98	-0.950619	0.233957	-4.06322	4.84004e-05	0.00252393
ENSG00000131471.2	210.399	-0.948892	0.309783	-3.06309	0.00219063	0.0264012
ENSG00000128228.4	271.316	-0.948851	0.332115	-2.85699	0.00427676	0.039021
ENSG00000169418.9	115.583	-0.948466	0.303842	-3.12158	0.00179886	0.0235931
ENSG00000177556.7	1652.47	-0.947903	0.275974	-3.43476	0.000593077	0.0122175
ENSG00000072778.15	14726.8	-0.942745	0.267722	-3.52136	0.00042934	0.0101026
ENSG00000183580.8	71.4265	-0.942473	0.307038	-3.06957	0.0021437	0.0260512
ENSG00000138363.10	1547.04	-0.941722	0.292717	-3.21717	0.00129462	0.0192018
ENSG00000105281.8	1058.12	-0.939	0.227082	-4.13508	3.54832e-05	0.00204792
ENSG00000088727.8	215.597	-0.937876	0.239401	-3.91759	8.9438e-05	0.00372042
ENSG00000124172.5	4940.32	-0.937818	0.26124	-3.58987	0.000330847	0.00865176
ENSG00000257591.1	74.0543	-0.937223	0.306859	-3.05424	0.00225628	0.0267638
ENSG00000145730.16	976.6	-0.936215	0.28774	-3.25369	0.00113917	0.0180818
ENSG00000139734.13	136.934	-0.930608	0.305524	-3.04594	0.00231955	0.0272801
ENSG00000079337.11	388.653	-0.930193	0.325187	-2.86049	0.00422993	0.0387351
ENSG00000166682.6	56.7195	-0.929702	0.240116	-3.87189	0.000107996	0.00405442
ENSG00000148450.8	286.637	-0.929588	0.289821	-3.20746	0.00133914	0.0195417
ENSG00000139574.7	225.006	-0.928527	0.275539	-3.36985	0.000752079	0.0141945
ENSG00000219626.4	77.5919	-0.924776	0.298282	-3.10034	0.00193296	0.0245797
ENSG00000067064.6	1731.94	-0.923958	0.213262	-4.3325	1.47426e-05	0.00112087
ENSG00000085662.9	478.074	-0.922756	0.29573	-3.12026	0.00180692	0.0236323
ENSG00000196664.4	43.8602	-0.922549	0.33646	-2.74193	0.00610798	0.0480895
ENSG00000105655.14	130.394	-0.920823	0.30488	-3.02028	0.00252544	0.0285077
ENSG00000258365.1	19.0898	-0.919531	0.275438	-3.33843	0.000842522	0.0151171
ENSG00000178449.4	564.137	-0.919299	0.246814	-3.72467	0.000195574	0.00598802
ENSG00000197279.3	133.347	-0.917886	0.258452	-3.55147	0.000383086	0.00941839
ENSG00000188243.8	1424.96	-0.916409	0.269732	-3.39748	0.000680098	0.0133152
ENSG00000215912.7	16.1674	-0.915678	0.276791	-3.30819	0.000939001	0.0161207
ENSG00000185950.7	561.04	-0.915642	0.273627	-3.34632	0.000818915	0.0149227
ENSG00000128567.12	409.402	-0.915183	0.328758	-2.78376	0.00537331	0.0446142
ENSG00000146674.10	5609.69	-0.914744	0.330379	-2.76877	0.00562677	0.0455963
ENSG00000112379.8	72.0519	-0.911502	0.320893	-2.84052	0.00450402	0.0402277
ENSG00000157445.10	36.2899	-0.909795	0.294014	-3.0944	0.00197214	0.0248508
ENSG00000173436.9	1127.71	-0.907652	0.241339	-3.7609	0.000169301	0.00559495
ENSG00000119121.17	96.5078	-0.906315	0.282194	-3.21167	0.00131965	0.0194055
ENSG00000119986.6	1229.67	-0.905528	0.310447	-2.91686	0.0035358	0.0348857
ENSG00000169020.5	2244.44	-0.89765	0.263356	-3.4085	0.000653213	0.0129862
ENSG00000072163.14	329.553	-0.896936	0.325138	-2.75863	0.00580438	0.0464941
ENSG00000125743.6	3368.22	-0.896891	0.262172	-3.421	0.000623905	0.0125719
ENSG00000214827.5	191.446	-0.894191	0.289768	-3.08588	0.00202948	0.0252395
ENSG00000198189.6	236.415	-0.894174	0.261526	-3.41907	0.000628365	0.0126085
ENSG00000069535.12	303.97	-0.89395	0.303044	-2.94991	0.00317872	0.0328824
ENSG00000142684.7	348.265	-0.893654	0.325746	-2.74341	0.0060805	0.0479628
ENSG00000166833.15	346.649	-0.89326	0.292476	-3.05413	0.00225717	0.0267638
ENSG00000091831.17	69.7899	-0.891879	0.307387	-2.90149	0.00371395	0.0358995
ENSG00000177600.4	24506.7	-0.891657	0.309501	-2.88095	0.0039648	0.0371714
ENSG00000250588.2	60.6472	-0.891517	0.314081	-2.83849	0.00453273	0.0403515
ENSG00000087884.10	442.11	-0.890314	0.239855	-3.71189	0.000205718	0.00617323
ENSG00000155115.6	1075.04	-0.887653	0.20782	-4.27125	1.94376e-05	0.00139021
ENSG00000140416.15	1711.96	-0.886987	0.294802	-3.00876	0.00262319	0.0292282
ENSG00000185347.13	344.329	-0.886477	0.292399	-3.03174	0.00243151	0.0279687
ENSG00000108826.11	1368.98	-0.885466	0.229187	-3.86351	0.00011177	0.00416242
ENSG00000148180.12	12458.7	-0.885314	0.208984	-4.23627	2.27259e-05	0.00150632
ENSG00000180875.4	49.4243	-0.883815	0.323001	-2.73626	0.00621419	0.0486357
ENSG00000182154.7	704.555	-0.883426	0.289876	-3.0476	0.00230674	0.0271918
ENSG00000170464.5	131.656	-0.881605	0.292269	-3.01642	0.00255779	0.0287117
ENSG00000109099.9	1290.38	-0.879978	0.268929	-3.27216	0.00106729	0.0174609
ENSG00000008952.12	2110.08	-0.879299	0.281062	-3.12848	0.00175712	0.0233095
ENSG00000135404.7	4867.8	-0.878967	0.281623	-3.12108	0.00180192	0.0235931
ENSG00000111639.3	2249.72	-0.878699	0.253315	-3.46879	0.000522802	0.0114391
ENSG00000072952.14	173.958	-0.878265	0.320116	-2.74358	0.0060773	0.0479584
ENSG00000166669.9	155.413	-0.877143	0.275573	-3.18298	0.00145769	0.0206715
ENSG00000095380.10	614.54	-0.874392	0.215897	-4.05005	5.12066e-05	0.00258101
ENSG00000132906.13	184.905	-0.874355	0.218177	-4.00755	6.13514e-05	0.0029126
ENSG00000132432.9	1056.96	-0.872211	0.278239	-3.13476	0.00171996	0.0230198
ENSG00000119632.3	739.885	-0.871463	0.30514	-2.85595	0.00429082	0.0391145
ENSG00000128322.6	93.2193	-0.86784	0.313106	-2.77172	0.00557615	0.0453689
ENSG00000123545.5	267.118	-0.867716	0.196953	-4.40569	1.05447e-05	0.000930762
ENSG00000139112.6	880.688	-0.86744	0.177575	-4.88491	1.03475e-06	0.000164244
ENSG00000205702.6	70.5136	-0.866355	0.300432	-2.8837	0.00393031	0.0370411
ENSG00000151779.8	1170.93	-0.866219	0.250212	-3.46194	0.000536298	0.0115472
ENSG00000262664.1	715.8	-0.865061	0.215527	-4.01371	5.9773e-05	0.00285883
ENSG00000213722.4	1299.85	-0.864663	0.262034	-3.29982	0.000967468	0.0163588
ENSG00000132326.7	1081.3	-0.864539	0.27557	-3.13728	0.00170526	0.0229247
ENSG00000135063.13	304.091	-0.863715	0.269045	-3.21029	0.001326	0.0194283
ENSG00000005436.9	483.319	-0.860793	0.274865	-3.13169	0.00173804	0.0231264
ENSG00000164919.6	2902.11	-0.859921	0.210774	-4.07981	4.50716e-05	0.00242729
ENSG00000188042.5	782.258	-0.859826	0.236832	-3.63053	0.000282841	0.00776632
ENSG00000160050.10	61.9695	-0.858621	0.29912	-2.87049	0.00409831	0.0379329
ENSG00000036257.8	3640.02	-0.858367	0.236526	-3.62907	0.000284446	0.00779855
ENSG00000187134.8	537.246	-0.858112	0.255598	-3.35727	0.000787165	0.014609
ENSG00000153006.10	1390.49	-0.857419	0.257031	-3.33586	0.000850358	0.0151748
ENSG00000205189.7	70.0012	-0.856785	0.293108	-2.9231	0.00346564	0.0344369
ENSG00000140931.15	317.706	-0.85413	0.31252	-2.73304	0.00627518	0.0490071
ENSG00000198937.8	266.638	-0.853551	0.246379	-3.46438	0.000531457	0.0115225
ENSG00000159231.5	860.453	-0.851347	0.270481	-3.14753	0.00164656	0.0225035
ENSG00000140600.12	57.5311	-0.851155	0.282995	-3.00767	0.00263261	0.0292432
ENSG00000179271.1	880.469	-0.851153	0.282064	-3.01758	0.00254798	0.0286548
ENSG00000065057.3	206.676	-0.849637	0.269243	-3.15565	0.00160139	0.0221369
ENSG00000177432.6	68.3896	-0.849552	0.230346	-3.68815	0.00022589	0.00660335
ENSG00000166130.10	133.759	-0.845598	0.290358	-2.91226	0.00358825	0.0351921
ENSG00000168653.6	3021.98	-0.844637	0.229475	-3.68074	0.000232562	0.00671107
ENSG00000001630.11	1690.59	-0.842189	0.225196	-3.7398	0.000184165	0.00587046
ENSG00000175193.8	1182.89	-0.840694	0.235172	-3.57481	0.000350479	0.00887463
ENSG00000169288.13	441.317	-0.840651	0.248532	-3.38247	0.000718378	0.0138144
ENSG00000008324.6	438.213	-0.839944	0.164774	-5.09755	3.44085e-07	7.50146e-05
ENSG00000164543.5	548.991	-0.839645	0.256657	-3.27146	0.00106992	0.0174713
ENSG00000144426.14	81.7659	-0.839361	0.256884	-3.26747	0.00108513	0.0175685
ENSG00000156411.5	2092.6	-0.83912	0.239827	-3.49885	0.000467268	0.0106894
ENSG00000204323.5	828.808	-0.838944	0.263169	-3.18785	0.00143335	0.0204255
ENSG00000168743.8	202.214	-0.836883	0.306734	-2.72837	0.00636487	0.0493728
ENSG00000176641.6	554.402	-0.834155	0.203391	-4.10125	4.10929e-05	0.00228091
ENSG00000176153.10	879.23	-0.834103	0.305442	-2.7308	0.00631803	0.049172
ENSG00000221869.4	727.017	-0.833988	0.27903	-2.98888	0.00279999	0.0304665
ENSG00000119705.5	907.799	-0.833924	0.202888	-4.11026	3.95206e-05	0.00220717
ENSG00000115963.9	2220.24	-0.83323	0.270321	-3.08237	0.0020536	0.0254346
ENSG00000101187.11	663.198	-0.832245	0.283174	-2.93899	0.00329287	0.0336256
ENSG00000156968.8	139.521	-0.829789	0.169329	-4.90046	9.56123e-07	0.000158725
ENSG00000049860.9	2276.26	-0.827795	0.255975	-3.2339	0.00122114	0.0185063
ENSG00000132963.7	1799.57	-0.826014	0.205705	-4.01553	5.93126e-05	0.00285883
ENSG00000049449.4	1322.96	-0.825765	0.277406	-2.97674	0.00291331	0.0312857
ENSG00000165434.6	101.742	-0.824824	0.254688	-3.23857	0.00120132	0.0183907
ENSG00000115350.7	499.91	-0.824695	0.238085	-3.46387	0.000532471	0.0115225
ENSG00000166762.12	295.403	-0.824479	0.230805	-3.57219	0.000354007	0.0089341
ENSG00000196844.4	13.616	-0.824057	0.296903	-2.77551	0.00551153	0.0450864
ENSG00000174196.5	659.144	-0.822832	0.270804	-3.03848	0.00237776	0.0276691
ENSG00000103363.10	3044.54	-0.820428	0.278308	-2.94791	0.00319926	0.0330049
ENSG00000130558.14	286.297	-0.820412	0.278025	-2.95086	0.00316894	0.0328231
ENSG00000115525.12	266.104	-0.81911	0.263932	-3.10349	0.00191254	0.024423
ENSG00000184232.4	267.354	-0.818594	0.292557	-2.79807	0.00514096	0.0435436
ENSG00000215375.2	499.182	-0.817798	0.248918	-3.28541	0.00101835	0.0168966
ENSG00000178381.7	423.136	-0.816461	0.237825	-3.43304	0.000596856	0.0122639
ENSG00000119326.10	455.274	-0.815173	0.249741	-3.26407	0.00109824	0.0176645
ENSG00000144668.7	157.239	-0.815087	0.263842	-3.0893	0.00200632	0.0250986
ENSG00000115590.9	1156.81	-0.814928	0.297636	-2.738	0.00618135	0.0484626
ENSG00000164136.12	110.795	-0.812801	0.272212	-2.98591	0.00282736	0.0306538
ENSG00000170469.6	30.3587	-0.812205	0.289816	-2.80249	0.00507104	0.0431997
ENSG00000176244.6	53.4291	-0.811898	0.283148	-2.8674	0.00413857	0.0381689
ENSG00000185187.8	244.792	-0.808935	0.293812	-2.75324	0.00590084	0.0469344
ENSG00000146966.8	86.9373	-0.8084	0.265779	-3.04163	0.00235302	0.0274696
ENSG00000118407.10	29.7766	-0.807815	0.29638	-2.7256	0.00641838	0.0496539
ENSG00000162444.11	239.389	-0.80199	0.255173	-3.14293	0.00167269	0.0226934
ENSG00000109475.12	16652.4	-0.801252	0.265107	-3.02237	0.00250806	0.0284008
ENSG00000107281.5	671.968	-0.801078	0.258422	-3.09989	0.00193594	0.0246003
ENSG00000126856.9	27.6255	-0.800906	0.284032	-2.81977	0.00480583	0.0418572
ENSG00000058866.10	25.7633	-0.799822	0.268821	-2.97529	0.00292708	0.0313406
ENSG00000153246.7	594.456	-0.799311	0.277844	-2.87683	0.00401687	0.0373965
ENSG00000107968.5	1093.57	-0.797464	0.222409	-3.58558	0.000336335	0.00873049
ENSG00000004779.5	1139.31	-0.797098	0.208264	-3.82734	0.000129537	0.00462645
ENSG00000071073.8	275.85	-0.796765	0.259899	-3.06567	0.0021718	0.0262437
ENSG00000234465.6	88.5978	-0.796193	0.282503	-2.81835	0.00482712	0.0419936
ENSG00000092841.14	24976.6	-0.795441	0.196355	-4.05104	5.09898e-05	0.0025808
ENSG00000206579.7	44.7804	-0.793782	0.276587	-2.86992	0.00410575	0.0379824
ENSG00000159352.11	3967.29	-0.793077	0.260565	-3.04368	0.00233704	0.0273891
ENSG00000126883.12	1808.13	-0.791473	0.236314	-3.34924	0.000810337	0.0148112
ENSG00000169627.7	506.233	-0.790766	0.287903	-2.74664	0.006021	0.0476388
ENSG00000151131.5	238.908	-0.788867	0.249663	-3.15973	0.00157913	0.0218808
ENSG00000128311.9	835.146	-0.786569	0.270682	-2.90588	0.00366222	0.0356471
ENSG00000105552.10	548.634	-0.785577	0.244325	-3.21529	0.00130314	0.0192649
ENSG00000139675.10	478.294	-0.784944	0.22697	-3.45836	0.000543483	0.0115834
ENSG00000109534.12	601.675	-0.784587	0.217528	-3.60683	0.000309966	0.00826466
ENSG00000135441.3	1384.53	-0.783215	0.228352	-3.42986	0.000603884	0.0123333
ENSG00000106799.8	470.786	-0.782128	0.250043	-3.12797	0.00176019	0.0233095
ENSG00000099795.2	1696.24	-0.776374	0.270928	-2.86561	0.00416212	0.038308
ENSG00000137133.6	414.126	-0.776188	0.258692	-3.00044	0.00269594	0.029777
ENSG00000112695.7	2366.79	-0.775039	0.18168	-4.26596	1.99043e-05	0.0014007
ENSG00000197119.8	903.184	-0.774682	0.238734	-3.24496	0.00117465	0.018218
ENSG00000122034.8	1806.03	-0.773792	0.218726	-3.53773	0.000403585	0.00971614
ENSG00000142856.12	199.047	-0.773489	0.248619	-3.11115	0.00186363	0.0240531
ENSG00000197345.8	798.24	-0.772809	0.191998	-4.02508	5.6955e-05	0.00278541
ENSG00000145425.5	53194.8	-0.772247	0.247335	-3.12227	0.00179463	0.0235931
ENSG00000039987.2	55.7587	-0.771793	0.275582	-2.8006	0.00510079	0.0433531
ENSG00000171858.13	11484.2	-0.771387	0.257724	-2.99307	0.00276184	0.0302141
ENSG00000168389.13	3739.8	-0.770484	0.249789	-3.08454	0.00203864	0.0253013
ENSG00000121552.3	22622	-0.767329	0.277618	-2.76397	0.00571028	0.0460667
ENSG00000198624.8	738.354	-0.765716	0.251147	-3.04888	0.00229694	0.0271123
ENSG00000232838.3	187.102	-0.764403	0.119333	-6.40561	1.49771e-10	1.23187e-07
ENSG00000130803.10	1255.73	-0.763809	0.253043	-3.0185	0.00254033	0.0286044
ENSG00000138095.14	2661.33	-0.763155	0.220605	-3.45938	0.000541419	0.0115793
ENSG00000158417.6	5956.17	-0.761488	0.245475	-3.10211	0.00192149	0.0244855
ENSG00000186010.14	3384.78	-0.76023	0.232691	-3.26713	0.00108644	0.0175685
ENSG00000048740.13	339.855	-0.760024	0.246264	-3.08622	0.0020272	0.0252284
ENSG00000076555.11	381.151	-0.756764	0.249743	-3.03017	0.00244418	0.0280328
ENSG00000173626.5	15.4837	-0.755285	0.254206	-2.97116	0.00296678	0.0314309
ENSG00000100387.8	1852.19	-0.755121	0.191649	-3.94012	8.14403e-05	0.00349209
ENSG00000183648.5	967.634	-0.754005	0.20551	-3.66894	0.000243559	0.00697342
ENSG00000125991.14	5085.91	-0.753405	0.259287	-2.90568	0.00366456	0.0356506
ENSG00000123349.9	7425.37	-0.752738	0.250691	-3.00266	0.00267635	0.029638
ENSG00000101000.4	347.432	-0.750712	0.231865	-3.23771	0.00120493	0.0184305
ENSG00000106355.5	734.782	-0.749727	0.225116	-3.33041	0.000867197	0.0153993
ENSG00000122786.15	2068.41	-0.749324	0.217252	-3.4491	0.000562459	0.0118483
ENSG00000266086.1	429.055	-0.749034	0.246683	-3.03642	0.00239405	0.0277559
ENSG00000170430.9	534.828	-0.748412	0.265851	-2.81516	0.00487533	0.0422708
ENSG00000243927.1	1000.65	-0.747939	0.199788	-3.74367	0.000181355	0.00583918
ENSG00000139428.7	887.564	-0.745512	0.237497	-3.13904	0.00169502	0.022804
ENSG00000187098.10	283.079	-0.745351	0.261512	-2.85016	0.00436968	0.0395779
ENSG00000143842.10	106.27	-0.744906	0.273274	-2.72586	0.00641336	0.0496363
ENSG00000109390.7	1429.49	-0.744469	0.215265	-3.45839	0.000543423	0.0115834
ENSG00000154263.13	253.904	-0.744071	0.246527	-3.01822	0.00254267	0.0286129
ENSG00000164898.8	135.136	-0.743081	0.238085	-3.12108	0.00180192	0.0235931
ENSG00000140682.14	142.694	-0.742205	0.256982	-2.88816	0.003875	0.0367688
ENSG00000105372.2	36421.1	-0.740842	0.257608	-2.87586	0.00402934	0.0374671
ENSG00000051620.6	3778.86	-0.739208	0.197613	-3.74069	0.000183518	0.00587046
ENSG00000205542.6	22564.4	-0.739204	0.251684	-2.93703	0.00331368	0.0337545
ENSG00000131116.7	178.085	-0.738933	0.256242	-2.88373	0.00392996	0.0370411
ENSG00000138382.9	656.388	-0.738747	0.176856	-4.17712	2.95227e-05	0.00181319
ENSG00000106588.6	2480.99	-0.734653	0.177675	-4.1348	3.5526e-05	0.00204792
ENSG00000158445.7	22.3587	-0.733431	0.262629	-2.79265	0.00522787	0.0438768
ENSG00000092108.16	1353.01	-0.73281	0.160355	-4.56993	4.87894e-06	0.000525502
ENSG00000137288.5	755.111	-0.732623	0.228017	-3.21303	0.00131345	0.0193541
ENSG00000048342.11	101.263	-0.732439	0.204918	-3.5743	0.00035116	0.00887463
ENSG00000243678.7	6800.19	-0.730759	0.197657	-3.69711	0.00021807	0.00641623
ENSG00000132792.14	1091.47	-0.729742	0.183445	-3.978	6.94986e-05	0.00314394
ENSG00000141556.16	1610.21	-0.729276	0.226318	-3.22235	0.00127145	0.0190258
ENSG00000176731.7	1082	-0.729246	0.200286	-3.64102	0.000271557	0.00755479
ENSG00000171476.17	33812.8	-0.728348	0.236355	-3.08159	0.002059	0.0254556
ENSG00000178922.12	403.064	-0.725159	0.239789	-3.02415	0.00249331	0.0283275
ENSG00000165416.10	1492.21	-0.722015	0.169166	-4.26808	1.97161e-05	0.0014007
ENSG00000166313.14	270.095	-0.721346	0.203274	-3.54864	0.000387223	0.00949431
ENSG00000241837.2	4227.24	-0.721128	0.204457	-3.52704	0.000420229	0.00999218
ENSG00000221983.3	15603.9	-0.720855	0.231175	-3.11822	0.00181948	0.023659
ENSG00000071575.7	624.921	-0.720823	0.172217	-4.18556	2.84467e-05	0.00176887
ENSG00000156467.5	4192.81	-0.719722	0.213437	-3.37206	0.000746072	0.0141647
ENSG00000086848.10	753.906	-0.71907	0.260271	-2.76277	0.00573129	0.0461333
ENSG00000171174.9	65.9908	-0.718168	0.230705	-3.11293	0.00185241	0.0239424
ENSG00000147119.3	29.7323	-0.717845	0.259213	-2.76933	0.00561724	0.0455785
ENSG00000143353.7	537.383	-0.715739	0.24389	-2.93468	0.00333892	0.0338475
ENSG00000170017.8	645.816	-0.714483	0.242359	-2.94803	0.00319802	0.0330049
ENSG00000159063.8	516.118	-0.714092	0.230723	-3.09502	0.00196802	0.024834
ENSG00000165775.13	1021.23	-0.713918	0.187476	-3.80805	0.000140068	0.00492141
ENSG00000255823.1	17335.8	-0.713506	0.214384	-3.32816	0.00087421	0.0154632
ENSG00000172428.6	1241.31	-0.712685	0.217819	-3.27192	0.00106821	0.0174609
ENSG00000070081.11	892.172	-0.712257	0.205474	-3.46641	0.000527461	0.0115016
ENSG00000100902.6	3644.96	-0.712003	0.204851	-3.4757	0.000509514	0.0112848
ENSG00000147996.12	1253.9	-0.711541	0.22664	-3.13953	0.0016922	0.0228
ENSG00000111906.13	914.129	-0.710469	0.165118	-4.30281	1.68647e-05	0.00124929
ENSG00000106443.10	945.259	-0.710277	0.246299	-2.8838	0.00392906	0.0370411
ENSG00000188010.8	194.564	-0.706922	0.180831	-3.9093	9.25643e-05	0.00379807
ENSG00000016391.6	113.85	-0.706542	0.205008	-3.44641	0.000568079	0.0119528
ENSG00000159708.13	28.3087	-0.704972	0.244257	-2.88619	0.00389935	0.0368649
ENSG00000164405.6	2165.82	-0.704179	0.212217	-3.3182	0.000906001	0.0158462
ENSG00000204390.8	47.7089	-0.703476	0.214871	-3.27395	0.00106055	0.0174153
ENSG00000197982.12	528.021	-0.701048	0.237733	-2.94889	0.0031892	0.0329387
ENSG00000069943.5	310.393	-0.700634	0.238783	-2.93418	0.00334428	0.0338586
ENSG00000125995.11	997.698	-0.698209	0.230839	-3.02466	0.00248916	0.0283101
ENSG00000138777.15	1548.6	-0.697778	0.179412	-3.88926	0.00010055	0.00393822
ENSG00000166471.6	997.556	-0.696811	0.19139	-3.6408	0.000271797	0.00755479
ENSG00000117691.5	976.784	-0.696248	0.244729	-2.84498	0.0044414	0.039924
ENSG00000113269.9	691.07	-0.695932	0.241741	-2.87883	0.00399148	0.0372683
ENSG00000130956.9	256.726	-0.695298	0.214378	-3.24332	0.00118145	0.0182565
ENSG00000163682.11	43397.5	-0.694603	0.242305	-2.86664	0.00414848	0.0382409
ENSG00000150540.9	306.703	-0.694398	0.223697	-3.1042	0.00190797	0.0243818
ENSG00000048162.15	1023.75	-0.693799	0.182468	-3.80231	0.000143354	0.00499804
ENSG00000132661.3	376.221	-0.693371	0.190415	-3.64137	0.000271191	0.00755479
ENSG00000152022.7	235.972	-0.692582	0.247707	-2.79597	0.00517436	0.0436318
ENSG00000157778.4	1011.5	-0.691755	0.19741	-3.50415	0.000458072	0.0105322
ENSG00000117289.7	16470	-0.691278	0.221307	-3.12362	0.00178642	0.0235263
ENSG00000184831.9	146.221	-0.690985	0.185268	-3.72965	0.000191749	0.00596009
ENSG00000134759.9	1865.41	-0.687841	0.19686	-3.49406	0.000475729	0.0108009
ENSG00000105538.4	377.724	-0.686345	0.245526	-2.79541	0.00518342	0.0436318
ENSG00000196683.6	4142.95	-0.68629	0.226585	-3.02884	0.00245492	0.0280972
ENSG00000177842.7	64.7328	-0.686146	0.219479	-3.12625	0.00177048	0.0233721
ENSG00000156928.4	420.134	-0.685714	0.170861	-4.01329	5.98782e-05	0.00285883
ENSG00000203780.6	192.152	-0.683323	0.236066	-2.89462	0.00379615	0.0363227
ENSG00000127184.6	4288.31	-0.683222	0.193864	-3.52424	0.000424703	0.0100326
ENSG00000138326.14	41493.1	-0.683138	0.245975	-2.77727	0.00548178	0.0450705
ENSG00000145861.7	43.1675	-0.680869	0.211888	-3.21334	0.00131201	0.0193487
ENSG00000136522.9	680.989	-0.67781	0.167331	-4.05072	5.10597e-05	0.0025808
ENSG00000232119.3	697.527	-0.67753	0.192604	-3.51773	0.000435248	0.0101708
ENSG00000118971.3	1511.02	-0.676016	0.219421	-3.0809	0.00206374	0.0254556
ENSG00000090266.8	1780.37	-0.675882	0.191035	-3.53801	0.000403155	0.00971614
ENSG00000125877.8	1302.11	-0.675872	0.221143	-3.05626	0.00224115	0.0266625
ENSG00000204531.11	64.6742	-0.674954	0.215554	-3.13125	0.00174061	0.0231421
ENSG00000108651.5	1528.18	-0.674603	0.196509	-3.43293	0.000597099	0.0122639
ENSG00000069849.6	8484.86	-0.674423	0.179486	-3.75752	0.000171605	0.0056458
ENSG00000184076.10	1547.9	-0.673249	0.204037	-3.29965	0.000968063	0.0163588
ENSG00000257727.1	919.642	-0.671744	0.183185	-3.66702	0.000245394	0.00701485
ENSG00000197756.5	37006.3	-0.671378	0.223198	-3.008	0.00262975	0.0292432
ENSG00000180822.7	467.577	-0.671229	0.233914	-2.86955	0.00411056	0.037988
ENSG00000213741.4	12048.8	-0.669423	0.234512	-2.85453	0.00431003	0.0392501
ENSG00000107833.6	380.529	-0.669214	0.217343	-3.07906	0.00207653	0.0255611
ENSG00000118939.13	1536.96	-0.668596	0.16494	-4.05357	5.04413e-05	0.0025808
ENSG00000132423.6	247.11	-0.666472	0.213833	-3.11679	0.00182831	0.0236986
ENSG00000131373.10	440.756	-0.666096	0.189083	-3.52277	0.000427062	0.0100752
ENSG00000106070.13	308.331	-0.665786	0.227769	-2.92308	0.0034659	0.0344369
ENSG00000147437.5	212.011	-0.66529	0.229661	-2.89683	0.0037695	0.0361733
ENSG00000103876.7	308.358	-0.664775	0.167073	-3.97896	6.92184e-05	0.00313911
ENSG00000122778.5	72.8047	-0.66372	0.21555	-3.07919	0.00207562	0.0255611
ENSG00000133983.10	1139.88	-0.662944	0.155161	-4.27261	1.93198e-05	0.00138727
ENSG00000107262.12	3267.71	-0.662532	0.17132	-3.86722	0.000110082	0.00412409
ENSG00000189332.4	114.772	-0.661437	0.200246	-3.30313	0.000956124	0.0162604
ENSG00000129235.6	1347.76	-0.659423	0.237335	-2.77844	0.005462	0.0449863
ENSG00000122026.6	31922.8	-0.659341	0.23879	-2.76118	0.00575935	0.0462405
ENSG00000100154.10	131.799	-0.658444	0.213075	-3.0902	0.0020002	0.0250986
ENSG00000113732.4	2803.01	-0.657991	0.168602	-3.90264	9.51497e-05	0.00386435
ENSG00000214253.4	2452.36	-0.657768	0.18156	-3.62286	0.000291359	0.00793083
ENSG00000140264.15	11255	-0.655624	0.208729	-3.14104	0.00168351	0.0227507
ENSG00000185386.10	423.412	-0.655182	0.227767	-2.87655	0.00402052	0.0374042
ENSG00000163584.13	1585.61	-0.654563	0.208076	-3.14578	0.00165644	0.0225703
ENSG00000147684.3	2494.32	-0.654473	0.193404	-3.38396	0.000714478	0.013783
ENSG00000147862.10	1396.61	-0.654032	0.183826	-3.55789	0.000373849	0.00922354
ENSG00000063241.3	655.124	-0.652687	0.22642	-2.88263	0.00394366	0.0371245
ENSG00000123353.5	1145.45	-0.65085	0.195608	-3.32732	0.000876844	0.0154946
ENSG00000172590.14	976.621	-0.65081	0.228382	-2.84966	0.00437664	0.0395779
ENSG00000164825.3	1900.81	-0.648833	0.2086	-3.11042	0.00186823	0.0240781
ENSG00000100532.7	83.9294	-0.648752	0.207104	-3.13249	0.00173329	0.0231264
ENSG00000173660.7	2730.05	-0.648276	0.172492	-3.75829	0.000171081	0.00563882
ENSG00000243251.4	140.862	-0.648276	0.1879	-3.45011	0.000560362	0.0118179
ENSG00000164258.7	937.884	-0.648046	0.164223	-3.94612	7.94268e-05	0.00344659
ENSG00000131174.4	3008.43	-0.64721	0.178721	-3.62133	0.000293087	0.00795115
ENSG00000164978.13	510.128	-0.647129	0.193144	-3.3505	0.000806653	0.0147886
ENSG00000205323.4	1385.18	-0.647002	0.179619	-3.60208	0.000315676	0.00837559
ENSG00000125356.6	1851.54	-0.646832	0.178597	-3.62174	0.000292629	0.00795063
ENSG00000181016.5	61.9078	-0.646123	0.205473	-3.14456	0.00166337	0.0226255
ENSG00000163399.11	14130	-0.645676	0.177679	-3.63395	0.000279118	0.00768741
ENSG00000008988.5	27593.7	-0.644067	0.2353	-2.73722	0.00619615	0.0485575
ENSG00000131143.4	8614.42	-0.642976	0.207601	-3.09717	0.00195379	0.0247494
ENSG00000062582.9	997.051	-0.637902	0.223172	-2.85834	0.00425866	0.0388998
ENSG00000123395.10	1101.74	-0.636804	0.15662	-4.06591	4.78449e-05	0.00250218
ENSG00000198034.6	57669	-0.636279	0.213205	-2.98435	0.00284178	0.0307913
ENSG00000127838.9	675.807	-0.636014	0.224254	-2.83613	0.00456632	0.0405434
ENSG00000151665.8	427.37	-0.635486	0.196843	-3.22839	0.00124491	0.0188036
ENSG00000163001.7	526.521	-0.632912	0.179493	-3.52612	0.000421702	0.00999818
ENSG00000126267.4	4048.72	-0.632743	0.195581	-3.2352	0.00121558	0.0184685
ENSG00000112699.6	172.985	-0.632047	0.219334	-2.88167	0.00395574	0.0371434
ENSG00000198830.6	6968.64	-0.631255	0.179724	-3.51236	0.000444145	0.0102772
ENSG00000115970.14	979.371	-0.631027	0.145324	-4.34221	1.41054e-05	0.00108611
ENSG00000131779.6	948.814	-0.627361	0.19094	-3.28564	0.00101751	0.0168966
ENSG00000172586.7	722.434	-0.625591	0.163438	-3.82771	0.000129342	0.00462645
ENSG00000135537.12	98.1377	-0.624915	0.190045	-3.28824	0.00100815	0.0168444
ENSG00000147400.8	815.25	-0.624855	0.144112	-4.33589	1.45169e-05	0.00110837
ENSG00000122417.11	762.246	-0.624199	0.182383	-3.42246	0.000620568	0.0125186
ENSG00000204520.8	371.111	-0.624062	0.212962	-2.9304	0.0033853	0.0340316
ENSG00000126756.7	1279.69	-0.6237	0.212875	-2.92989	0.00339082	0.0340682
ENSG00000180992.5	1010.67	-0.623229	0.142228	-4.38189	1.17653e-05	0.000985618
ENSG00000204852.11	480.023	-0.622601	0.193574	-3.21634	0.00129838	0.0192261
ENSG00000143947.8	31559.9	-0.622371	0.22088	-2.81769	0.00483712	0.042058
ENSG00000134809.4	582.311	-0.622129	0.221819	-2.80467	0.00503681	0.0430114
ENSG00000154723.8	1888.73	-0.621494	0.185188	-3.35601	0.000790754	0.0146142
ENSG00000198721.8	503.323	-0.620242	0.1597	-3.88379	0.000102839	0.00398697
ENSG00000102309.8	441.986	-0.619625	0.209971	-2.951	0.00316744	0.0328231
ENSG00000176225.8	210.993	-0.619346	0.215278	-2.87696	0.00401523	0.0373965
ENSG00000173598.9	1598.37	-0.619151	0.195827	-3.16173	0.00156833	0.0217965
ENSG00000080546.9	1226.63	-0.618621	0.221229	-2.79629	0.00516932	0.0436318
ENSG00000147123.10	1414.19	-0.618161	0.217654	-2.84011	0.0045098	0.040259
ENSG00000166451.9	146.848	-0.617084	0.225471	-2.73686	0.00620282	0.0485677
ENSG00000169446.4	714.029	-0.616649	0.183583	-3.35897	0.000782331	0.0145491
ENSG00000205544.3	681.763	-0.616008	0.220673	-2.7915	0.00524649	0.0439922
ENSG00000164182.6	475.75	-0.615276	0.17049	-3.60886	0.000307545	0.00822013
ENSG00000213920.4	237.32	-0.614859	0.211249	-2.91058	0.00360754	0.0352475
ENSG00000101132.5	328.913	-0.614363	0.208239	-2.95027	0.00317492	0.0328662
ENSG00000189043.5	3138.43	-0.613969	0.140157	-4.3806	1.18355e-05	0.000986928
ENSG00000142507.5	3241.02	-0.612122	0.15229	-4.01945	5.83339e-05	0.0028375
ENSG00000170881.4	869.978	-0.611801	0.175856	-3.47899	0.000503314	0.0112161
ENSG00000167088.6	1143.83	-0.611617	0.202248	-3.02409	0.00249382	0.0283275
ENSG00000104047.10	351.047	-0.610556	0.214153	-2.85102	0.00435791	0.0395468
ENSG00000116288.8	2243	-0.609592	0.178019	-3.4243	0.000616388	0.0124594
ENSG00000106803.5	1652.72	-0.609194	0.170922	-3.56416	0.000365018	0.00911035
ENSG00000125450.6	1711.65	-0.608408	0.214037	-2.84254	0.00447555	0.0400679
ENSG00000170310.10	659.023	-0.606892	0.21711	-2.79532	0.00518489	0.0436318
ENSG00000166352.11	130.557	-0.60575	0.21192	-2.85839	0.00425801	0.0388998
ENSG00000164346.5	2150.53	-0.60555	0.174154	-3.47709	0.000506897	0.0112543
ENSG00000131495.4	893.957	-0.605141	0.21739	-2.78366	0.00537491	0.0446142
ENSG00000128829.7	730.519	-0.605058	0.192989	-3.1352	0.00171737	0.0230191
ENSG00000167515.6	964.105	-0.604974	0.207705	-2.91266	0.00358369	0.0351664
ENSG00000125611.11	321.169	-0.604853	0.204909	-2.95181	0.00315919	0.032776
ENSG00000105185.7	1369.31	-0.604412	0.174437	-3.46492	0.000530384	0.0115214
ENSG00000185634.7	44.4208	-0.603811	0.193774	-3.11605	0.00183289	0.0237187
ENSG00000205664.6	186.2	-0.60346	0.215665	-2.79813	0.00513991	0.0435436
ENSG00000169189.12	819.214	-0.603397	0.194236	-3.10652	0.00189304	0.0242268
ENSG00000183978.7	875.221	-0.603372	0.216831	-2.78268	0.00539117	0.0446468
ENSG00000142534.2	43982.7	-0.602986	0.217159	-2.7767	0.00549144	0.0450852
ENSG00000104613.7	2066.25	-0.602662	0.187681	-3.2111	0.0013223	0.0194055
ENSG00000112159.7	2204.14	-0.602503	0.198151	-3.04062	0.00236094	0.0275265
ENSG00000051825.10	207.384	-0.601065	0.216198	-2.78016	0.00543322	0.0448341
ENSG00000112306.7	38501.4	-0.60077	0.214136	-2.80555	0.00502311	0.0429146
ENSG00000122033.10	916.705	-0.598732	0.180875	-3.3102	0.000932289	0.0160818
ENSG00000130724.4	3671.46	-0.598626	0.201319	-2.97352	0.00294404	0.0314111
ENSG00000178982.5	5416.92	-0.596803	0.205018	-2.91098	0.00360294	0.0352216
ENSG00000106526.6	113.865	-0.596692	0.213707	-2.7921	0.00523671	0.0439306
ENSG00000100575.9	533.869	-0.596357	0.197544	-3.01886	0.00253732	0.0285883
ENSG00000100567.8	1711.29	-0.596316	0.158439	-3.7637	0.000167414	0.00556869
ENSG00000130638.11	1727	-0.595932	0.139845	-4.26139	2.03161e-05	0.0014085
ENSG00000242372.2	6828.93	-0.595306	0.196931	-3.02292	0.0025035	0.028384
ENSG00000178537.5	362.407	-0.594791	0.194023	-3.06557	0.00217259	0.0262437
ENSG00000160799.7	1138.32	-0.593638	0.185519	-3.19988	0.00137487	0.0198391
ENSG00000078618.15	7959.97	-0.593059	0.204384	-2.9017	0.00371149	0.035895
ENSG00000157045.4	712.571	-0.593041	0.210655	-2.81522	0.00487439	0.0422708
ENSG00000163817.11	50.4462	-0.590816	0.194559	-3.03669	0.00239192	0.0277559
ENSG00000115310.13	9573.85	-0.5907	0.158237	-3.73302	0.0001892	0.00592974
ENSG00000062194.11	2029.39	-0.58913	0.127251	-4.62966	3.66269e-06	0.000427589
ENSG00000136104.14	426.496	-0.588366	0.182542	-3.22318	0.00126774	0.0190258
ENSG00000116560.6	5131.03	-0.588327	0.188217	-3.12579	0.00177325	0.0233721
ENSG00000142168.10	2413.22	-0.586003	0.195148	-3.00286	0.00267455	0.0296362
ENSG00000196967.6	323.473	-0.58557	0.186498	-3.13981	0.00169055	0.0227951
ENSG00000070404.5	288.634	-0.584471	0.207308	-2.81934	0.00481225	0.0418844
ENSG00000130707.13	2872.78	-0.584334	0.213119	-2.74183	0.00610985	0.0480895
ENSG00000118418.10	1142.35	-0.583331	0.167794	-3.47647	0.000508058	0.0112663
ENSG00000024862.12	323.797	-0.582545	0.177121	-3.28896	0.00100558	0.0168169
ENSG00000181991.11	649.409	-0.580695	0.198453	-2.92611	0.00343235	0.0342355
ENSG00000168028.9	29670	-0.580528	0.197267	-2.94285	0.00325209	0.0333976
ENSG00000198839.5	622.116	-0.5803	0.180078	-3.2225	0.00127078	0.0190258
ENSG00000125246.11	231.858	-0.579423	0.194569	-2.97799	0.00290147	0.0312056
ENSG00000197903.6	537.347	-0.578944	0.199012	-2.90909	0.00362482	0.0353401
ENSG00000141759.10	1158.8	-0.577451	0.185149	-3.11885	0.00181561	0.0236526
ENSG00000145982.7	317.225	-0.577325	0.148763	-3.88084	0.000104098	0.00399078
ENSG00000141378.13	498.658	-0.576704	0.187836	-3.07025	0.00213879	0.0260265
ENSG00000129562.6	1671.58	-0.576543	0.154496	-3.73177	0.000190143	0.00593213
ENSG00000171735.14	562.859	-0.576437	0.189838	-3.03646	0.0023937	0.0277559
ENSG00000162384.9	653.878	-0.57589	0.143454	-4.01445	5.95844e-05	0.00285883
ENSG00000168701.14	767.2	-0.575585	0.199683	-2.8825	0.00394531	0.0371245
ENSG00000159921.10	205.933	-0.57499	0.210423	-2.73254	0.00628476	0.0490395
ENSG00000130958.7	327.648	-0.572476	0.15139	-3.78145	0.000155916	0.00528335
ENSG00000089356.12	9855.8	-0.57036	0.18661	-3.05642	0.00223995	0.0266625
ENSG00000136810.8	5693.2	-0.569561	0.186098	-3.06055	0.00220933	0.0264754
ENSG00000115520.4	567.836	-0.568556	0.136454	-4.16665	3.09102e-05	0.00188323
ENSG00000138495.2	578.757	-0.567632	0.186464	-3.0442	0.00233303	0.0273598
ENSG00000103121.4	422.684	-0.567402	0.173612	-3.26822	0.00108227	0.0175624
ENSG00000154518.5	2763.59	-0.566993	0.15338	-3.69665	0.00021846	0.00641727
ENSG00000259494.1	592.727	-0.566524	0.151709	-3.73427	0.000188259	0.00591414
ENSG00000111846.11	107.152	-0.566429	0.196725	-2.8793	0.00398562	0.0372683
ENSG00000157992.8	193.743	-0.5664	0.203929	-2.77745	0.0054788	0.0450705
ENSG00000077157.16	903.095	-0.56611	0.196523	-2.88063	0.00396879	0.0371714
ENSG00000006042.7	268.599	-0.565924	0.193273	-2.92811	0.00341031	0.0341893
ENSG00000174547.9	656.696	-0.565886	0.174562	-3.24175	0.00118797	0.0183415
ENSG00000170855.3	785.03	-0.564043	0.143296	-3.93622	8.27734e-05	0.00354086
ENSG00000068878.10	1560.93	-0.56379	0.135959	-4.14676	3.37209e-05	0.0019941
ENSG00000087191.8	5131.98	-0.563471	0.188443	-2.99014	0.00278852	0.0303825
ENSG00000023572.4	182.595	-0.56291	0.181175	-3.10699	0.00189005	0.0242212
ENSG00000138297.9	1269.51	-0.56204	0.151049	-3.7209	0.00019851	0.00602692
ENSG00000108294.4	2605.03	-0.561897	0.181574	-3.09459	0.00197082	0.0248508
ENSG00000114391.8	14343.8	-0.56145	0.2002	-2.80444	0.00504034	0.0430146
ENSG00000187145.10	1808.97	-0.560692	0.163701	-3.4251	0.000614578	0.0124533
ENSG00000168894.5	1270.27	-0.559775	0.196557	-2.84791	0.00440074	0.0396571
ENSG00000104408.5	8399.94	-0.558284	0.196293	-2.84414	0.00445317	0.0399703
ENSG00000122406.8	30259.3	-0.555801	0.194837	-2.85264	0.00433576	0.0394249
ENSG00000214736.3	2523.43	-0.555758	0.171692	-3.23696	0.00120811	0.0184542
ENSG00000134375.6	1017.19	-0.554857	0.154504	-3.59121	0.000329142	0.00864415
ENSG00000136247.10	422.476	-0.554179	0.151747	-3.65199	0.000260211	0.00732273
ENSG00000183617.4	704.483	-0.553646	0.177684	-3.11591	0.00183379	0.0237187
ENSG00000148950.5	138.547	-0.552821	0.176837	-3.12616	0.00177107	0.0233721
ENSG00000166171.8	257.341	-0.5528	0.166616	-3.31781	0.000907247	0.0158462
ENSG00000198355.4	1772.3	-0.552623	0.199733	-2.76681	0.00566071	0.0457893
ENSG00000152518.5	5310.74	-0.55171	0.183132	-3.01264	0.0025899	0.0290001
ENSG00000185608.4	648.516	-0.551006	0.188029	-2.93044	0.00338483	0.0340316
ENSG00000184220.6	393.9	-0.550726	0.164139	-3.35525	0.000792922	0.0146142
ENSG00000084207.11	14304.4	-0.550255	0.199537	-2.75765	0.00582179	0.0465512
ENSG00000215845.6	793.523	-0.55001	0.181199	-3.0354	0.00240218	0.0277925
ENSG00000168264.6	2986.48	-0.549896	0.146422	-3.75556	0.000172957	0.00564921
ENSG00000152454.3	249.297	-0.549848	0.164339	-3.34581	0.000820421	0.0149351
ENSG00000165898.9	262.258	-0.5494	0.147184	-3.73274	0.000189411	0.00592974
ENSG00000102780.12	406.436	-0.549121	0.195143	-2.81395	0.00489371	0.042349
ENSG00000214706.6	952.012	-0.548897	0.18237	-3.0098	0.00261424	0.0292149
ENSG00000272047.1	616.015	-0.54866	0.148382	-3.69763	0.000217619	0.00641338
ENSG00000188739.10	962.733	-0.547462	0.132554	-4.13011	3.6259e-05	0.00207629
ENSG00000143222.7	3536.01	-0.545604	0.163232	-3.34251	0.000830233	0.0150144
ENSG00000108270.6	1452.24	-0.545553	0.199102	-2.74007	0.00614263	0.0482635
ENSG00000100568.6	2225.96	-0.54521	0.195072	-2.79492	0.00519125	0.0436504
ENSG00000205629.7	1088.64	-0.544314	0.196239	-2.77373	0.00554182	0.0452523
ENSG00000101247.13	341.898	-0.54243	0.179507	-3.02177	0.00251302	0.0284105
ENSG00000172869.10	872.035	-0.540364	0.195079	-2.76997	0.00560607	0.0455304
ENSG00000104129.5	356.165	-0.540036	0.153191	-3.52525	0.00042309	0.0100076
ENSG00000204790.8	813.633	-0.539831	0.164966	-3.27238	0.00106648	0.0174609
ENSG00000114861.14	753.269	-0.537077	0.170504	-3.14994	0.00163302	0.022369
ENSG00000105583.5	2838.45	-0.535995	0.18903	-2.8355	0.00457543	0.0405647
ENSG00000088766.7	538.356	-0.535598	0.192601	-2.78087	0.00542131	0.0448341
ENSG00000169689.10	763.789	-0.535325	0.19621	-2.72833	0.00636567	0.0493728
ENSG00000244187.3	1243.37	-0.53409	0.16525	-3.23201	0.00122924	0.0186135
ENSG00000008018.8	3870.98	-0.533853	0.138948	-3.8421	0.000121987	0.00444134
ENSG00000100347.10	1244.23	-0.533741	0.14277	-3.73848	0.000185138	0.00587159
ENSG00000112312.5	540.6	-0.532825	0.184898	-2.88173	0.00395498	0.0371434
ENSG00000090263.11	675.556	-0.532824	0.18457	-2.88684	0.00389136	0.0368649
ENSG00000185104.15	1432.65	-0.531071	0.130463	-4.07065	4.68821e-05	0.00247327
ENSG00000136003.11	1577.79	-0.530071	0.160473	-3.30319	0.000955926	0.0162604
ENSG00000147383.6	1127.82	-0.528997	0.183286	-2.88618	0.00389953	0.0368649
ENSG00000184983.5	1626.11	-0.528932	0.180219	-2.93493	0.00333622	0.0338475
ENSG00000106399.7	288.437	-0.528232	0.188733	-2.79883	0.00512886	0.0435099
ENSG00000143256.4	688.266	-0.527963	0.172059	-3.06851	0.00215131	0.0260911
ENSG00000106245.5	1264.15	-0.527066	0.179598	-2.9347	0.00333871	0.0338475
ENSG00000135940.2	2140.93	-0.526904	0.18704	-2.81706	0.00484657	0.0421021
ENSG00000118640.6	5254.5	-0.526696	0.187353	-2.81126	0.00493482	0.042484
ENSG00000151882.7	252.685	-0.52654	0.192971	-2.7286	0.00636045	0.0493728
ENSG00000134049.3	1183.63	-0.525764	0.181801	-2.89197	0.0038283	0.0365172
ENSG00000196072.7	1574.11	-0.525729	0.13912	-3.77896	0.000157488	0.00530752
ENSG00000151366.8	1645.87	-0.525702	0.173176	-3.03565	0.00240021	0.0277925
ENSG00000266967.2	612.448	-0.525654	0.187798	-2.79904	0.00512552	0.043502
ENSG00000120053.9	982.401	-0.523985	0.154757	-3.38587	0.000709537	0.0137316
ENSG00000140365.11	1026.47	-0.522996	0.186122	-2.80996	0.00495473	0.0425877
ENSG00000011260.9	1184.55	-0.52243	0.180452	-2.89512	0.0037901	0.0363227
ENSG00000109536.7	1089.87	-0.522333	0.173546	-3.00976	0.0026145	0.0292149
ENSG00000141552.13	902.76	-0.521745	0.189367	-2.7552	0.00586561	0.0466952
ENSG00000064199.2	137.366	-0.521722	0.175871	-2.9665	0.00301206	0.0317433
ENSG00000103671.5	950.743	-0.521655	0.164253	-3.17592	0.00149361	0.0209674
ENSG00000125863.13	978.01	-0.521454	0.160315	-3.25269	0.00114318	0.0180932
ENSG00000139343.6	1164.52	-0.521212	0.164309	-3.17214	0.00151318	0.0211928
ENSG00000143977.9	970.251	-0.520655	0.170939	-3.04585	0.0023202	0.0272801
ENSG00000114395.6	281.91	-0.520338	0.176894	-2.94153	0.00326595	0.0334829
ENSG00000119650.8	401.105	-0.519387	0.139486	-3.72357	0.000196427	0.00600397
ENSG00000134248.9	1087.89	-0.518675	0.139143	-3.72764	0.000193278	0.00596819
ENSG00000087302.4	2770.06	-0.5184	0.163823	-3.1644	0.00155404	0.0216311
ENSG00000177576.6	602.318	-0.516569	0.185828	-2.77983	0.00543879	0.0448359
ENSG00000150991.10	56655.3	-0.516079	0.146337	-3.52665	0.000420854	0.0099939
ENSG00000101361.10	3734.72	-0.515259	0.181658	-2.83642	0.0045622	0.0405267
ENSG00000166012.10	2006.46	-0.515224	0.163382	-3.15349	0.00161331	0.0222395
ENSG00000165355.7	379.039	-0.514264	0.155976	-3.29706	0.000977015	0.016461
ENSG00000147202.13	382.189	-0.514205	0.128837	-3.99114	6.57553e-05	0.0030568
ENSG00000100483.9	374.454	-0.511317	0.162737	-3.14199	0.00167806	0.0227109
ENSG00000134056.7	489.314	-0.510516	0.123212	-4.1434	3.42196e-05	0.0020039
ENSG00000174173.6	530.976	-0.510028	0.161754	-3.1531	0.00161547	0.0222395
ENSG00000054277.8	305.576	-0.509782	0.163023	-3.12705	0.0017657	0.0233556
ENSG00000088448.10	1193.62	-0.509262	0.151994	-3.35053	0.000806565	0.0147886
ENSG00000198258.6	2484.02	-0.50897	0.156452	-3.25321	0.00114108	0.0180932
ENSG00000116898.7	1482.85	-0.508892	0.173875	-2.92677	0.00342497	0.0341909
ENSG00000170860.3	1049.38	-0.506622	0.160773	-3.15116	0.00162625	0.0223101
ENSG00000119013.4	928.786	-0.506517	0.157328	-3.2195	0.00128416	0.0191327
ENSG00000213523.5	864.419	-0.505838	0.176904	-2.85939	0.00424451	0.0388097
ENSG00000164944.7	1244.38	-0.504147	0.168951	-2.98399	0.00284515	0.0307913
ENSG00000111832.8	1205.37	-0.50401	0.18264	-2.75958	0.00578749	0.0464138
ENSG00000230989.2	1982.15	-0.503886	0.115689	-4.35552	1.32751e-05	0.00105821
ENSG00000105968.14	1805.17	-0.503112	0.167687	-3.0003	0.00269712	0.029777
ENSG00000127540.7	1552.86	-0.502956	0.17884	-2.81233	0.00491848	0.0424617
ENSG00000163788.9	1366.79	-0.502757	0.181375	-2.77192	0.00557267	0.045361
ENSG00000101856.8	1706.84	-0.502656	0.179876	-2.79445	0.00519882	0.0436937
ENSG00000173171.10	691.358	-0.502621	0.171138	-2.93693	0.00331482	0.0337545
ENSG00000130347.8	139.393	-0.500853	0.134447	-3.72527	0.000195104	0.00598802
ENSG00000176209.7	691.792	-0.49878	0.1535	-3.24939	0.00115653	0.0181661
ENSG00000166532.11	409.67	-0.497986	0.131801	-3.77831	0.000157898	0.00531072
ENSG00000104325.2	1615.23	-0.497897	0.143292	-3.47469	0.000511442	0.0113136
ENSG00000181982.13	218.672	-0.497743	0.181974	-2.73524	0.00623341	0.0487651
ENSG00000149100.8	4161.01	-0.497213	0.160927	-3.08969	0.00200367	0.0250986
ENSG00000020426.6	239.356	-0.496931	0.132377	-3.75391	0.0001741	0.0056691
ENSG00000083457.7	335.15	-0.49656	0.16499	-3.00964	0.00261561	0.0292149
ENSG00000184752.8	1133.92	-0.496011	0.122363	-4.0536	5.04361e-05	0.0025808
ENSG00000131966.9	1586.07	-0.494569	0.147551	-3.35184	0.000802752	0.014762
ENSG00000126106.9	157.418	-0.494194	0.176126	-2.80591	0.00501752	0.0428936
ENSG00000119421.5	837.281	-0.493669	0.157108	-3.14223	0.00167669	0.0227109
ENSG00000156261.8	4008.93	-0.493046	0.143689	-3.43135	0.000600587	0.012291
ENSG00000102900.8	1262.73	-0.492907	0.173578	-2.83968	0.00451582	0.0402927
ENSG00000175354.14	1176.1	-0.492478	0.170053	-2.89602	0.00377928	0.0362407
ENSG00000132842.9	1357.83	-0.49234	0.167193	-2.94475	0.00323219	0.0332688
ENSG00000146425.6	1224.09	-0.492327	0.15162	-3.24711	0.00116583	0.018218
ENSG00000176261.11	607.408	-0.492227	0.154	-3.19627	0.00139215	0.0200142
ENSG00000173163.6	774.076	-0.491953	0.154836	-3.17726	0.00148674	0.0209516
ENSG00000129460.11	896.213	-0.491914	0.11222	-4.38348	1.16801e-05	0.000985618
ENSG00000135655.9	2636.99	-0.491856	0.165256	-2.97632	0.00291729	0.0312913
ENSG00000168090.5	1863.13	-0.491491	0.172038	-2.85687	0.00427841	0.039021
ENSG00000118680.8	10771.3	-0.489264	0.112277	-4.35766	1.31458e-05	0.00105538
ENSG00000101084.12	1982.32	-0.488706	0.146163	-3.34357	0.00082707	0.0150109
ENSG00000167283.3	3498.03	-0.485835	0.158861	-3.05824	0.00222642	0.0265816
ENSG00000160201.7	2189.3	-0.485106	0.139276	-3.48306	0.00049571	0.0111013
ENSG00000170222.11	134.768	-0.484938	0.151541	-3.20005	0.00137406	0.0198391
ENSG00000090520.6	1539.74	-0.484168	0.175456	-2.75949	0.00578922	0.0464138
ENSG00000136950.9	2677.07	-0.481352	0.158711	-3.03288	0.00242231	0.0278846
ENSG00000064607.12	2237.83	-0.477038	0.158178	-3.01583	0.00256281	0.0287501
ENSG00000117450.9	8053.46	-0.4762	0.14611	-3.25919	0.00111732	0.0178335
ENSG00000134825.9	1091.55	-0.476057	0.172629	-2.75769	0.00582109	0.0465512
ENSG00000100749.3	308.123	-0.475912	0.158133	-3.00956	0.00261625	0.0292149
ENSG00000150787.3	522.768	-0.475318	0.125919	-3.77478	0.000160147	0.0053664
ENSG00000125870.6	771.417	-0.473067	0.123753	-3.82268	0.000132009	0.00468372
ENSG00000091640.3	1141.1	-0.471905	0.153345	-3.0774	0.00208816	0.0256693
ENSG00000168175.10	1691.66	-0.47139	0.149199	-3.15948	0.00158052	0.0218808
ENSG00000242485.1	1794.56	-0.469819	0.155161	-3.02794	0.00246226	0.0281457
ENSG00000254505.4	1598.08	-0.469071	0.152844	-3.06894	0.00214816	0.0260704
ENSG00000075413.13	2229.49	-0.468241	0.133955	-3.49552	0.000473133	0.0107569
ENSG00000214046.4	1263.97	-0.465212	0.165347	-2.81355	0.00489981	0.0423773
ENSG00000140319.6	3686.44	-0.465008	0.160768	-2.89241	0.00382297	0.0364856
ENSG00000100764.9	3870.38	-0.46456	0.13502	-3.44067	0.000580268	0.0120864
ENSG00000198960.6	599.742	-0.464194	0.152171	-3.05047	0.00228482	0.0270044
ENSG00000100478.10	148.031	-0.464146	0.137411	-3.37779	0.000730696	0.0139696
ENSG00000135847.5	579.58	-0.462953	0.141369	-3.27478	0.00105745	0.0173951
ENSG00000232112.3	3171.17	-0.460743	0.166685	-2.76415	0.00570718	0.0460622
ENSG00000205981.2	540.128	-0.460092	0.165973	-2.7721	0.00556967	0.045357
ENSG00000137547.4	1401.34	-0.459955	0.1401	-3.28305	0.00102691	0.0169543
ENSG00000166439.5	591.596	-0.458956	0.0979508	-4.68558	2.7917e-06	0.000353258
ENSG00000175768.8	1253.16	-0.456808	0.152424	-2.99695	0.00272692	0.0300013
ENSG00000170315.9	11266.8	-0.456784	0.129291	-3.53299	0.000410883	0.00982157
ENSG00000135597.14	1530.03	-0.456394	0.14496	-3.14842	0.00164155	0.0224519
ENSG00000131876.12	1148.49	-0.45297	0.113271	-3.99898	6.3615e-05	0.0029899
ENSG00000146676.5	1806.71	-0.452726	0.144741	-3.12784	0.00176093	0.0233095
[truncated: 201 more rows]

## Sheet: PreTxV OnTx
ensembl_gene_id_version	baseMean	log2FoldChange	lfcSE	stat	pvalue	padj
[truncated: 145 more rows]

[truncated: 2 more sheets: Responders v Nonresponders, Nonresponders v Responders]
